# Supplementary material for: Identifying Safeguards Disabled by Epstein-Barr Virus Infections in Genomes From Patients With Breast Cancer: Chromosomal Bioinformatics Analysis
Source: JMIRx Med. 2025 Jan 29;6:e50712. doi: 10.2196/50712 (PMC11796484; doi:10.2196/50712)
Supplement: Multimedia Appendix 2 [file xmed-v6-e50712-s002.xlsx]

## Sheet: Chr1
BrC break pos CHR!	NPC CHR1	nearest NPC match 5'to position of brc break	Nearest NPC match 3' to position of BRC break	MINIMUM distance 5' vs 3'			Normality
5248657	1546811	4954494	5248710	53			BrC CHR!	Mann-Whitney U test
118477947	1911102	118477846	118785033	101			Sample size
34687090	2154485	34505608	34687217	127			6301	Observations (x) in BrC break pos CHR! = 6301 median = 1.508447E+008 rank sum = 21,956,318
93691479	2285102	93691325	93694067	154			Mean	Observations (y) in NPC CHR1 = 566 median = 98,974,185.5
93691498	3012274	93691325	93694067	173			131946800	U = 2,101,867 U' = 1,464,499
245641673	3090109	245641459	245760371	214			Standard deviation	Normalised statistic = 7.053794 (adjusted for ties)
35213394	3872958	35213161	35871665	233			7.28563e+07	Lower side P > 0.9999 (H1: x tends to be less than y)
195190763	4051559	195190525	199016909	238				Upper side P < 0.0001 (H1: x tends to be greater than y)
218762103	4384663	218761851	221290877	252			Skewness	Two sided P < 0.0001 (H1: x tends to be distributed differently to y)
218455576	4384703	218455322	218695374	254			-0.103315 P = 0.0008	Theta (U'/mn) = 0.410642 (95% CI: 0.386599 to 0.435216)
202140212	4403703	202139102	202140467	255			Kurtosis	95% confidence interval for difference between medians or means:
218762106	4403773	218761851	221290877	255			1.644343 P = *	Median difference = * (CI: * to *)
44033235	4753994	44016810	44033517	282			Royston chi-sq
23565823	4756710	23565522	23626140	301			*, P = *
150894726	4758771	150894424	150907883	302
27528757	4771700	27528246	27529088	331			Shapiro-Wilk W
202139475	4818243	202139102	202140467	373			0.935042, V = 216.067696, P < 0.0001: Test unreliable with more than 2000 observations.
10624643	4842665	10624170	10635435	473			Shapiro-Francia W'
15198802	4842906	15101404	15199286	484			0.935353, V' = 71.835122, P = 0.0015: Test unreliable with more than 5000 observations.
18108764	4849633	18108245	18616751	519
199646932	4850006	199381482	199647455	523			Sample unlikely to be from a normal distribution
10624715	4904707	10624170	10635435	545
116880660	4954494	116880096	116961204	564
200123025	5248710	200122410	200216611	615			Sample name
27499740	5835383	27499116	27528246	624			NPC CHR1
202966421	5862695	202965779	203722477	642			Sample size
211450974	6181359	211450329	212869252	645			566
229372094	6195442	228523692	229372757	663			Mean
114669543	6750491	114251007	114670215	672			109195800
66788085	6790172	66099324	66788786	701			Standard deviation
166522371	7580530	165603746	166523079	708			7.99258e+07
202964961	7701901	202911299	202965779	818
11063164	8614267	11022013	11063997	833			Skewness
27498271	8643431	27205584	27499116	845			0.247197 P = 0.0165
66787915	8899717	66099324	66788786	871			Kurtosis
199646572	8909474	199381482	199647455	883			1.556333 P = *
4050593	9172445	3872958	4051559	966			Royston chi-sq
195188807	9359868	195187810	195190525	997			*, P = *
41108890	9360340	40806786	41109932	1042
202041737	10238489	202040514	202139102	1223			Shapiro-Wilk W
40404622	10509561	40403251	40775400	1371			0.90056, V = 37.410183, P < 0.0001
44012108	10546502	43979157	44013517	1409			Shapiro-Francia W'
13652215	10624170	13619180	13653681	1466			0.903008, V' = 38.981142, P < 0.0001
40401761	10635435	38697763	40403251	1490
118786684	10863901	118785033	119337091	1651			Sample unlikely to be from a normal distribution
154882619	10948383	154664674	154884296	1677
154292083	11022013	154270238	154293790	1707
27500846	11063997	27499116	27528246	1730
204122166	11066695	204120412	204192261	1754
204122170	11909755	204120412	204192261	1758
33698153	11912787	33325666	33699928	1775
5837171	11965656	5835383	5862695	1788
148942204	11974562	148335464	148944000	1796
147479283	13300171	147477399	148334576	1884
242589671	13618164	242403271	242591567	1896
207002179	13619180	207000281	207520040	1898
148942032	13653681	148335464	148944000	1968
244829835	15101404	243518111	244831873	2038
212871336	15199286	212869252	213896119	2084
172994690	15409952	172992588	174404660	2102
230061521	17347583	229620681	230063660	2139
30406553	17428726	30404403	30550204	2150
114672367	17724070	114670215	114772373	2152
218453095	17738182	218386752	218455322	2227
190132956	17738183	189613535	190135201	2245
119482208	17738326	119479961	119767936	2247
236246294	17741251	236045558	236248562	2268
236246294	18021696	236045558	236248562	2268
230065947	18024651	230063660	230108466	2287
207796600	18090075	207794241	208694574	2359
27501495	18108245	27499116	27528246	2379
15196901	18616751	15101404	15199286	2385
202042940	18623988	202040514	202139102	2426
99718529	18624025	99716085	99759579	2444
93119333	18764884	92588726	93121778	2445
166525624	18777817	166523079	167601885	2545
57643405	19774547	57508810	57645969	2564
185092109	21216787	185089524	185104046	2585
100613410	21628807	100610809	101418611	2601
23128246	21631584	23125638	23157454	2608
43325140	21642456	43322470	43433357	2670
193747135	21766497	193699977	193749812	2677
49558271	21839997	49555586	49594738	2685
82681692	21847857	82679003	82692065	2689
4815538	21916327	4771700	4818243	2705
35868936	22065590	35213161	35871665	2729
82681746	22074060	82679003	82692065	2743
57643190	22074060	57508810	57645969	2779
200125288	22074178	200122410	200216611	2878
44549072	22074178	44491265	44551957	2885
73574247	23125638	73536197	73577184	2937
118480784	23157454	118477846	118785033	2938
50042115	23174528	49889724	50045114	2999
162248756	23565522	162245636	162638011	3120
119333965	23626140	118785033	119337091	3126
4951321	23693177	4904707	4954494	3173
99719272	23694735	99716085	99759579	3187
113585130	23904492	112709052	113588328	3198
18111485	24712412	18108245	18616751	3240
218765222	24804529	218761851	221290877	3371
44548409	25120091	44491265	44551957	3548
11962015	25444379	11912787	11965656	3641
18086387	26546558	18024651	18090075	3688
22077998	26868512	22074178	23125638	3820
150890562	26886914	150709332	150894424	3862
168444593	26900870	168440640	169127454	3953
35065664	26902323	34778680	35069634	3970
11070688	26915799	11066695	11909755	3993
218765870	26926117	218761851	221290877	4019
42368495	27205584	41109932	42372523	4028
206996205	27499116	206766656	207000281	4076
92584639	27528246	92114958	92588726	4087
27495015	27529088	27205584	27499116	4101
228518182	27534688	228514065	228523692	4117
228518192	28391395	228514065	228523692	4127
228518192	28520504	228514065	228523692	4127
6786011	29661325	6750491	6790172	4161
42368304	29971237	41109932	42372523	4219
166527302	29974210	166523079	167601885	4223
172759642	30084703	172755406	172968326	4236
228518316	30096558	228514065	228523692	4251
228518316	30096627	228514065	228523692	4251
228518316	30404403	228514065	228523692	4251
245645739	30550204	245641459	245760371	4280
105827138	30624810	105571334	105831419	4281
236488533	31308844	236484205	236514864	4328
147473049	31424253	147142759	147477399	4350
193745453	31424266	193699977	193749812	4359
27201202	31773488	26926117	27205584	4382
103587329	32121665	103582889	104554705	4440
148957450	32121665	148952986	148975962	4464
115031112	32122639	115026578	116880085	4534
11961117	32122639	11912787	11965656	4539
119341656	32127379	119337091	119479961	4565
34691792	32127379	34687217	34778644	4575
119341711	32159260	119337091	119479961	4620
204196892	32174865	204192261	205271488	4631
171561414	32196155	171556782	172753807	4632
202035855	32345779	201854158	202040514	4659
164126267	32345779	164121546	164260754	4721
242586839	32348512	242403271	242591567	4728
148957751	32348512	148952986	148975962	4765
165598326	32351684	164260754	165603131	4805
75966397	32352651	75816921	75971212	4815
165598315	32352651	164260754	165603131	4816
218766683	32623315	218761851	221290877	4832
118409527	32895691	118404673	118477742	4854
150899281	32898698	150894424	150907883	4857
150899301	32923558	150894424	150907883	4877
44008555	32923600	43979157	44013517	4962
164255741	32945480	164121546	164260754	5013
23560480	32959096	23174528	23565522	5042
75965973	33325666	75816921	75971212	5239
189322946	33699928	189311878	189328187	5241
171132687	33723915	170459075	171137981	5294
105826081	33734664	105571334	105831419	5338
201415750	34033172	200216729	201421144	5394
93116322	34505608	92588726	93121778	5456
202783846	34687217	202417495	202789302	5456
30409872	34778644	30404403	30550204	5469
27522667	34778680	27499116	27528246	5579
154299419	35069634	154293790	154343658	5629
119342726	35200804	119337091	119479961	5635
154299446	35213161	154293790	154343658	5656
30410114	35871665	30404403	30550204	5711
202971558	36589605	202965779	203722477	5779
244826085	36609029	243518111	244831873	5788
4812409	37536948	4771700	4818243	5834
206575946	37537064	205527623	206581800	5854
41115871	38697763	41109932	42372523	5939
204126374	40403251	204120412	204192261	5962
205521653	40775400	205327071	205527619	5966
202341720	40806786	202167356	202347765	6045
145698906	41109932	145649746	145704985	6079
28526623	42372523	28520504	29661325	6119
49866762	42897523	49860590	49889724	6172
114782816	42902410	114776624	114840932	6192
19780752	43319242	19774547	21216787	6205
23131889	43322470	23125638	23157454	6251
150914136	43433357	150907883	151676192	6253
189318166	43641991	189311878	189328187	6288
28526806	43974547	28520504	29661325	6302
244838182	43977159	244831873	244931401	6309
155976345	43979157	154884296	155982675	6330
172998946	44013517	172992588	174404660	6358
202972227	44016810	202965779	203722477	6448
95058332	44033517	94805047	95064793	6461
168366748	44137416	168360191	168440506	6557
95058234	44491265	94805047	95064793	6559
116873514	44551957	115026578	116880085	6571
242396516	44551990	241454648	242403271	6755
164114739	45746923	162638011	164121546	6807
242396453	46614940	241454648	242403271	6818
146015519	46629830	146008688	147142759	6831
37530100	47000175	36609029	37536948	6848
103576010	49554792	103566856	103582889	6879
11028901	49555408	11022013	11063997	6888
119344006	49555495	119337091	119479961	6915
18083152	49555586	18024651	18090075	6923
168447584	49594738	168440640	169127454	6944
201861173	49810890	201854158	202040514	7015
202796401	49813168	202789386	202911299	7015
180916948	49860590	178571796	180924016	7068
189304778	49889724	189189148	189311878	7100
4746880	50045114	4403773	4753994	7114
28398567	50045284	28391395	28520504	7172
113581137	50051660	112709052	113588328	7191
23633377	50064880	23626140	23693177	7237
170451806	50255757	169978326	170459075	7269
104595665	50256079	104554705	104602968	7303
171130629	50605456	170459075	171137981	7352
4044153	50605732	3872958	4051559	7406
31416847	52340010	31308844	31424253	7406
23133066	52494711	23125638	23157454	7428
119344652	52494728	119337091	119479961	7561
174947691	53728494	174404679	174955273	7582
195180197	56869050	193749812	195187810	7613
159737767	56869218	159048414	159745427	7660
1903412	56892917	1546811	1911102	7690
11902049	56893460	11066695	11909755	7706
189180619	56903285	188400502	189188338	7719
241462389	56984223	241454648	242403271	7741
36581856	57341231	35871665	36589605	7749
242583817	57376063	242403271	242591567	7750
23165222	57388533	23157454	23174528	7768
109677550	57508810	109669757	110194026	7793
109677550	57645969	109669757	110194026	7793
154656834	57686918	154343658	154664674	7840
118412570	57686924	118404673	118477742	7897
23618241	58096334	23565522	23626140	7899
23618240	58496945	23565522	23626140	7900
230071673	58688168	230063660	230108466	8013
242583541	59057312	242403271	242591567	8026
58680109	59060504	58496945	58688168	8059
200130531	59980148	200122410	200216611	8121
9180576	64329917	9172445	9359868	8131
4745824	64331499	4403773	4753994	8170
28399635	66099324	28391395	28520504	8240
18098341	66788786	18090075	18108245	8266
114764082	67065680	114670215	114772373	8291
174396166	67065800	172992588	174404660	8494
80223380	67561525	80214885	82679003	8495
89648581	67561570	89640018	89698859	8563
118413243	67732537	118404673	118477742	8570
156744112	69625389	156735521	159048414	8591
147134148	71134073	146008688	147142759	8611
75962600	71134599	75816921	75971212	8612
41101257	71723946	40806786	41109932	8675
202957059	72839741	202911299	202965779	8720
202957059	72839751	202911299	202965779	8720
154655935	73536197	154343658	154664674	8739
180915129	73577184	178571796	180924016	8887
57678008	75452283	57645969	57686918	8910
53737428	75816921	53728494	56869050	8934
36617978	75971212	36609029	37536948	8949
164112540	76369158	162638011	164121546	9006
236239487	79933351	236045558	236248562	9075
119777116	80214885	119767989	143192645	9127
72849032	82679003	72839751	73536197	9281
150885101	82692065	150709332	150894424	9323
43651380	82917303	43641991	43974547	9389
247371542	82924858	247037498	247380960	9418
159755256	83054231	159745748	161405593	9508
102536314	83318071	102526797	103392151	9517
27508686	85948078	27499116	27528246	9570
159755322	88238729	159745748	161405593	9574
218377144	89640018	218006106	218386752	9608
145999053	89698859	145973885	146008688	9635
1556537	89923543	1546811	1911102	9726
218771668	92114958	218761851	221290877	9817
59970317	92588726	59060504	59980148	9831
202955932	93121778	202911299	202965779	9847
109659889	93691325	109208338	109669757	9868
89933439	93694067	89923543	92114958	9896
93131741	93694379	93121778	93691325	9963
35861691	93747456	35213161	35871665	9974
27489089	93747626	27205584	27499116	10027
109679822	94122256	109669757	110194026	10065
202050580	94805047	202040514	202139102	10066
24794432	95064793	24712412	24804529	10097
103556753	95067629	103392151	103566856	10103
11899511	96198063	11066695	11909755	10244
31434647	98240321	31424266	31773488	10381
32633727	99708050	32623315	32895691	10412
202778886	99716085	202417495	202789302	10416
50266521	99759579	50256079	50605456	10442
99697589	100610069	98240321	99708050	10461
22084675	100610809	22074178	23125638	10497
46989596	101418611	46629830	47000175	10579
210937727	101555184	209613461	210948525	10798
145984701	101648514	145973885	146008688	10816
89934389	101650204	89923543	92114958	10846
92577864	102514141	92114958	92588726	10862
36578706	102526797	35871665	36589605	10899
113884801	103392151	113873883	114250757	10918
101544190	103566856	101418611	101555184	10994
211439286	103582889	211427948	211450329	11043
10646523	104554705	10635435	10863901	11088
235081611	104602968	235070519	236045558	11092
10646546	104740758	10635435	10863901	11111
145962654	104741567	145704985	145973885	11231
45758168	105571334	45746923	46614940	11245
147466095	105831419	147142759	147477399	11304
46988849	105835121	46629830	47000175	11326
147466043	108030460	147142759	147477399	11356
145985256	108030540	145973885	146008688	11371
200228101	109207919	200216729	201421144	11372
199028289	109208338	199016909	199381482	11380
112697621	109669757	112002187	112709052	11431
248006921	110194026	247587407	248018367	11446
93133353	112002187	93121778	93691325	11575
207508410	112709052	207000281	207520040	11630
145985618	113588328	145973885	146008688	11733
50076725	113803049	50064880	50255757	11845
245629593	113873883	245540522	245641459	11866
37525075	114250757	36609029	37536948	11873
170447160	114251007	169978326	170459075	11915
207012216	114670215	207000281	207520040	11935
93759567	114772373	93747626	94122256	11941
169960173	114776624	169935995	169972138	11965
229632652	114840932	229620681	230063660	11971
117169069	115026578	116961215	117181060	11991
99696053	116880085	98240321	99708050	11997
218773857	116880096	218761851	221290877	12006
207782048	116961204	207692415	207794116	12068
171167508	116961215	171137981	171179732	12224
34020944	117181060	33734664	34033172	12228
247368660	118212979	247037498	247380960	12300
227875163	118401902	227862816	228514065	12347
35859266	118404673	35213161	35871665	12399
114759954	118477742	114670215	114772373	12419
171167255	118477846	171137981	171179732	12477
164248106	118785033	164121546	164260754	12648
245527829	119337091	244931401	245540522	12693
101405910	119479961	100610809	101418611	12701
113575613	119767936	112709052	113588328	12715
236496936	119767989	236484205	236514864	12731
4967260	143192645	4954494	5248710	12766
101567982	143210895	101555184	101648514	12798
201867004	145649746	201854158	202040514	12846
37524096	145704985	36609029	37536948	12852
37524090	145973885	36609029	37536948	12858
101431484	146008688	101418611	101555184	12873
245527591	147142759	244931401	245540522	12931
118200032	147477399	117181060	118212979	12947
57700073	148334576	57686924	58096334	13149
174417845	148335464	174404679	174955273	13166
204179041	148944000	204120412	204192261	13220
241176522	148952986	239416264	241189753	13231
17360826	148975962	17347583	17428726	13243
202952506	149915372	202911299	202965779	13273
4967801	150709332	4954494	5248710	13307
224306812	150894424	224293455	224435763	13357
50078254	150907883	50064880	50255757	13374
200135785	151676192	200122410	200216611	13375
17361159	153543058	17347583	17428726	13576
57327620	154048517	56984223	57341231	13611
206780272	154048523	206766656	207000281	13616
43628373	154268954	43433357	43641991	13618
171543114	154270238	171179732	171556782	13668
119781665	154293790	119767989	143192645	13676
199661227	154343658	199647455	200122410	13772
171570637	154664674	171556782	172753807	13855
202925169	154884296	202911299	202965779	13870
247546508	155982675	247380961	247560459	13951
101432570	156735521	101418611	101555184	13959
202803345	159048414	202789386	202911299	13959
94819019	159745427	94805047	95064793	13972
247546487	159745748	247380961	247560459	13972
205513639	161405593	205327071	205527619	13980
156749513	162181336	156735521	159048414	13992
164246759	162245636	164121546	164260754	13995
116975263	162638011	116961215	117181060	14048
115040666	164121546	115026578	116880085	14088
23611985	164260754	23565522	23626140	14155
225161267	165603131	224452173	225175489	14222
225161267	165603746	224452173	225175489	14222
241468925	166523079	241454648	242403271	14277
164246443	167601885	164121546	164260754	14311
89713380	168360191	89698859	89923543	14521
202951203	168440506	202911299	202965779	14576
21930935	168440640	21916327	22065590	14608
145719642	169127454	145704985	145973885	14657
49796106	169127492	49594738	49810890	14784
202896442	169935995	202789386	202911299	14857
209598577	169972138	209526830	209613461	14884
116865059	169978326	115026578	116880085	15026
145988934	170459075	145973885	146008688	15049
145993633	171137981	145973885	146008688	15055
23580655	171137981	23565522	23626140	15133
6775026	171179732	6750491	6790172	15146
145689801	171179732	145649746	145704985	15184
193734529	171556782	193699977	193749812	15283
209511531	172753807	208694692	209526830	15299
200107087	172754309	199647455	200122410	15323
57702314	172754826	57686924	58096334	15390
40759907	172754831	40403251	40775400	15493
229604947	172755399	229561037	229620518	15571
40759809	172755406	40403251	40775400	15591
241205347	172968326	241189753	241454648	15594
209511205	172968508	208694692	209526830	15625
229604868	172992588	229561037	229620518	15650
183923310	174404660	183907657	185089524	15653
57325561	174404679	56984223	57341231	15670
145992965	174955273	145973885	146008688	15723
113572361	174955567	112709052	113588328	15967
164244724	175595573	164121546	164260754	16030
218777965	175655317	218761851	221290877	16114
93710494	176543600	93694379	93747456	16115
200138637	176543621	200122410	200216611	16227
155966420	178571544	154884296	155982675	16255
241173328	178571796	239416264	241189753	16425
155999218	180924016	155982675	156735521	16543
58671616	180924016	58496945	58688168	16552
47016740	180924017	47000175	49554792	16565
93138356	180924017	93121778	93691325	16578
145992104	181240173	145973885	146008688	16584
112018856	181242001	112002187	112709052	16669
113890659	183905201	113873883	114250757	16776
174421456	183907657	174404679	174955273	16777
207503177	185089524	207000281	207520040	16863
50028250	185104046	49889724	50045114	16864
224310327	187397813	224293455	224435763	16872
145991739	187540249	145973885	146008688	16949
23582515	188399916	23565522	23626140	16993
10652447	188400502	10635435	10863901	17012
59077529	189188338	59060504	59980148	17025
118421709	189189148	118404673	118477742	17036
206783730	189311878	206766656	207000281	17074
112019333	189328187	112002187	112709052	17146
159728270	189609530	159048414	159745427	17157
112019434	189613535	112002187	112709052	17247
75953900	190135201	75816921	75971212	17312
195170453	190591508	193749812	195187810	17357
119319609	190591833	118785033	119337091	17482
201871734	191292093	201854158	202040514	17576
204174549	191302426	204120412	204192261	17712
50273793	191309580	50256079	50605456	17714
209509092	193470509	208694692	209526830	17738
1928878	193699977	1911102	2154485	17776
59962298	193749812	59060504	59980148	17850
209508927	195187810	208694692	209526830	17903
118383992	195190525	118212979	118401902	17910
10653376	199016909	10635435	10863901	17941
23644091	199381482	23626140	23693177	17951
118383937	199647455	118212979	118401902	17965
118383937	200122410	118212979	118401902	17965
50082848	200216611	50064880	50255757	17968
202058565	200216729	202040514	202139102	18051
75953128	201421144	75816921	75971212	18084
116979321	201854158	116961215	117181060	18106
26850397	202040514	26546558	26868512	18115
98222196	202139102	96198063	98240321	18125
10653570	202140467	10635435	10863901	18135
202058653	202167356	202040514	202139102	18139
10653627	202347765	10635435	10863901	18192
11040224	202348123	11022013	11063997	18211
202058736	202417495	202040514	202139102	18222
89621721	202789302	88238729	89640018	18297
150926245	202789312	150907883	151676192	18362
6732093	202789386	6195442	6750491	18398
162264118	202911299	162245636	162638011	18482
89621476	202965779	88238729	89640018	18542
168341633	203722477	167601885	168360191	18558
164242171	204120412	164121546	164260754	18583
113892520	204192261	113873883	114250757	18637
174385998	205271488	172992588	174404660	18662
21897652	205327071	21847857	21916327	18675
18071342	205527619	18024651	18090075	18733
207019034	205527623	207000281	207520040	18753
174385879	206581800	172992588	174404660	18781
183926539	206582053	183907657	185089524	18882
154324738	206766656	154293790	154343658	18920
218742729	207000281	218699112	218761851	19122
50084037	207520040	50064880	50255757	19157
98221115	207692415	96198063	98240321	19206
43622753	207794116	43433357	43641991	19238
93713617	207794241	93694379	93747456	19238
27479860	207794241	27205584	27499116	19256
4032254	207794241	3872958	4051559	19305
212888663	207794241	212869252	213896119	19411
145685562	208694574	145649746	145704985	19423
162265101	208694692	162245636	162638011	19465
156715996	209526830	155982675	156735521	19525
154864571	209613461	154664674	154884296	19725
75432404	209613461	73577184	75452283	19879
117200958	210948525	117181060	118212979	19898
119747866	211427948	119479961	119767936	20070
119500150	211450329	119479961	119767936	20189
71703709	212869252	71134599	71723946	20237
207499636	213896119	207000281	207520040	20404
228493206	213931805	227862816	228514065	20859
104582101	214097500	104554705	104602968	20867
50024058	214097602	49889724	50045114	21056
149936548	214098231	149915372	150709332	21176
116901343	214843201	116880096	116961204	21247
31794758	215607862	31773488	32121665	21270
112730389	215607888	112709052	113588328	21337
23716075	215608499	23694735	23904492	21340
58074899	215608525	57686924	58096334	21435
188421947	216033157	188400502	189188338	21445
49839047	216079947	49813168	49860590	21543
58074751	216100428	57686924	58096334	21583
188422194	216100876	188400502	189188338	21692
29683040	218006106	29661325	29971237	21715
25466154	218386752	25444379	26546558	21775
113895758	218455322	113873883	114250757	21875
214075474	218695374	213931805	214097500	22026
30118746	218699112	30096627	30404403	22119
118455605	218761851	118404673	118477742	22137
162615874	221290877	162245636	162638011	22137
162615802	221317884	162245636	162638011	22209
202325550	221456954	202167356	202347765	22215
145951597	221486402	145704985	145973885	22288
205549945	224293455	205527623	206581800	22322
31795870	224435763	31773488	32121665	22382
29638918	224452173	28520504	29661325	22407
145672166	225175489	145649746	145704985	22420
247995899	225335480	247587407	248018367	22468
15387258	225342922	15199286	15409952	22694
221434089	225342939	221317884	221456954	22865
47023069	227207540	47000175	49554792	22894
118427571	227862816	118404673	118477742	22898
47023130	228514065	47000175	49554792	22955
46652798	228523692	46629830	47000175	22968
147500379	229372757	147477399	148334576	22980
221433908	229561037	221317884	221456954	23046
215584714	229620518	214843201	215607862	23148
205504252	229620681	205327071	205527619	23367
162661459	230063660	162638011	164121546	23448
239439833	230108466	239416264	241189753	23569
180900399	232645929	178571796	180924016	23617
187374085	232645935	185104046	187397813	23728
169103714	232645937	168440640	169127454	23740
29637581	235070151	28520504	29661325	23744
169103651	235070519	168440640	169127454	23803
50088801	236045558	50064880	50255757	23921
50088871	236248562	50064880	50255757	23991
164236742	236248581	164121546	164260754	24012
57710998	236484205	57686924	58096334	24074
243542319	236514864	243518111	244831873	24208
3065804	239066526	3012274	3090109	24305
202990139	239092209	202965779	203722477	24360
202935727	239416264	202911299	202965779	24428
1886653	241189753	1546811	1911102	24449
146033222	241454648	146008688	147142759	24534
147501957	242403271	147477399	148334576	24558
206791246	242591567	206766656	207000281	24590
146033412	243494320	146008688	147142759	24724
66124051	243518111	66099324	66788786	24727
1886347	244831873	1546811	1911102	24755
66124102	244931401	66099324	66788786	24778
50089680	245540522	50064880	50255757	24800
202814268	245641459	202789386	202911299	24882
202814268	245760371	202789386	202911299	24882
38722698	245779871	38697763	40403251	24935
207769178	246408736	207692415	207794116	24938
218786792	247037498	218761851	221290877	24941
71698960	247380960	71134599	71723946	24986
167576875	247380960	166523079	167601885	25010
44526860	247380961	44491265	44551957	25097
207025405	247380961	207000281	207520040	25124
202990920	247560459	202965779	203722477	25141
207494875	247587407	207000281	207520040	25165
202814552	248018367	202789386	202911299	25166
202814552	248018474	202789386	202911299	25166
93147068		93121778	93691325	25290
207494684		207000281	207520040	25356
162663405		162638011	164121546	25394
247012091		246408736	247037498	25407
167576332		166523079	167601885	25553
162663621		162638011	164121546	25610
207768483		207692415	207794116	25633
221431180		221317884	221456954	25774
221512275		221486402	224293455	25873
229398753		229372757	229561037	25996
2258908		2154485	2285102	26194
10837678		10635435	10863901	26223
218413019		218386752	218455322	26267
150683061		149915372	150709332	26271
89949818		89923543	92114958	26275
245514194		244931401	245540522	26328
150683000		149915372	150709332	26332
225309139		225175489	225335480	26341
43292876		42902410	43319242	26366
207026667		207000281	207520040	26386
218788307		218761851	221290877	26456
201880647		201854158	202040514	26489
206608589		206582053	206766656	26536
59030744		58688168	59057312	26568
175622182		175595573	175655317	26609
59030672		58688168	59057312	26640
175622251		175595573	175655317	26678
162664855		162638011	164121546	26844
164233907		164121546	164260754	26847
166496181		165603746	166523079	26898
23592477		23565522	23626140	26955
162664971		162638011	164121546	26960
168333181		167601885	168360191	27010
199674527		199647455	200122410	27072
118504943		118477846	118785033	27097
214816049		214098231	214843201	27152
166495895		165603746	166523079	27184
213959028		213931805	214097500	27223
2984834		2285102	3012274	27440
102486691		101650204	102514141	27450
213959266		213931805	214097500	27461
213959322		213931805	214097500	27517
202883743		202789386	202911299	27556
49527224		47000175	49554792	27568
245568104		245540522	245641459	27582
23593113		23565522	23626140	27591
75998806		75971212	76369158	27594
49622356		49594738	49810890	27618
205299209		205271488	205327071	27721
89951270		89923543	92114958	27727
31396485		31308844	31424253	27768
239388485		239092209	239416264	27779
165631535		165603746	166523079	27789
242619360		242591567	243494320	27793
165575286		164260754	165603131	27845
15382044		15199286	15409952	27908
49622751		49594738	49810890	28013
202111004		202040514	202139102	28098
228485907		227862816	228514065	28158
30124792		30096627	30404403	28165
118373691		118212979	118401902	28211
118449380		118404673	118477742	28362
10835501		10635435	10863901	28400
119739509		119479961	119767936	28427
46658397		46629830	47000175	28567
161377013		159745748	161405593	28580
162274301		162245636	162638011	28665
26954891		26926117	27205584	28774
162274435		162245636	162638011	28799
26954964		26926117	27205584	28847
85919231		83318071	85948078	28847
207721296		207692415	207794116	28881
34534513		34505608	34687217	28905
207721369		207692415	207794116	28954
43290283		42902410	43319242	28959
207490979		207000281	207520040	29061
189159228		188400502	189188338	29110
200151631		200122410	200216611	29221
154913561		154884296	155982675	29265
27234947		27205584	27499116	29363
174375225		172992588	174404660	29435
109237838		109208338	109669757	29500
32382194		32352651	32623315	29543
32316184		32196155	32345779	29595
109238023		109208338	109669757	29685
5805668		5248710	5835383	29715
5805603		5248710	5835383	29780
199677267		199647455	200122410	29812
162275461		162245636	162638011	29825
202109097		202040514	202139102	30005
202109093		202040514	202139102	30009
32315700		32196155	32345779	30079
211397842		210948525	211427948	30106
34002933		33734664	34033172	30239
235039901		232645937	235070151	30250
35170519		35069634	35200804	30285
2981899		2285102	3012274	30375
239385800		239092209	239416264	30464
154914832		154884296	155982675	30536
211397361		210948525	211427948	30587
71693322		71134599	71723946	30624
99677128		98240321	99708050	30922
228483066		227862816	228514065	30999
207825544		207794241	208694574	31303
246440070		246408736	247037498	31334
212901330		212869252	213896119	32078
202072662		202040514	202139102	32148
43287024		42902410	43319242	32218
168327968		167601885	168360191	32223
202072839		202040514	202139102	32325
181274337		181242001	183905201	32336
76401647		76369158	79933351	32489
246376201		245779871	246408736	32535
156015260		155982675	156735521	32585
114993836		114840932	115026578	32742
200155178		200122410	200216611	32768
170491846		170459075	171137981	32771
22106976		22074178	23125638	32798
114993775		114840932	115026578	32803
147175770		147142759	147477399	33011
75419238		73577184	75452283	33045
205560681		205527623	206581800	33058
205560703		205527623	206581800	33080
94089111		93747626	94122256	33145
205560849		205527623	206581800	33226
46966895		46629830	47000175	33280
225302184		225175489	225335480	33296
72806380		71723946	72839741	33361
242624937		242591567	243494320	33370
236215182		236045558	236248562	33380
98206936		96198063	98240321	33385
146042092		146008688	147142759	33404
225302058		225175489	225335480	33422
236215124		236045558	236248562	33438
5801942		5248710	5835383	33441
98206871		96198063	98240321	33450
180890508		178571796	180924016	33508
189154829		188400502	189188338	33509
189154736		188400502	189188338	33602
44067367		44033517	44137416	33850
37503074		36609029	37536948	33874
44067437		44033517	44137416	33920
155948584		154884296	155982675	34091
170493210		170459075	171137981	34135
244866048		244831873	244931401	34175
201386941		200216729	201421144	34203
202006182		201854158	202040514	34332
225141139		224452173	225175489	34350
8943904		8909474	9172445	34430
193504961		193470509	193699977	34452
189223672		189189148	189311878	34524
241224314		241189753	241454648	34561
225140900		224452173	225175489	34589
202075104		202040514	202139102	34590
58462339		58096334	58496945	34606
38732438		38697763	40403251	34675
241224432		241189753	241454648	34679
10983065		10948383	11022013	34682
118367147		118212979	118401902	34755
66064519		64331499	66099324	34805
149950231		149915372	150709332	34859
38732641		38697763	40403251	34878
30585106		30550204	30624810	34902
174369637		172992588	174404660	35023
164156620		164121546	164260754	35074
154919547		154884296	155982675	35251
154919547		154884296	155982675	35251
154919567		154884296	155982675	35271
244867235		244831873	244931401	35362
43677358		43641991	43974547	35367
43677359		43641991	43974547	35368
154919683		154884296	155982675	35387
247001972		246408736	247037498	35526
66134919		66099324	66788786	35595
29625544		28520504	29661325	35781
83354161		83318071	85948078	36090
229336664		228523692	229372757	36093
27462932		27205584	27499116	36184
248054733		248018474	0	36259
147106457		146008688	147142759	36302
53764865		53728494	56869050	36371
154920721		154884296	155982675	36425
147179197		147142759	147477399	36438
154920742		154884296	155982675	36446
33362190		33325666	33699928	36524
210985097		210948525	211427948	36572
59943147		59060504	59980148	37001
181203068		180924017	181240173	37105
66062075		64331499	66099324	37249
44070900		44033517	44137416	37383
42939967		42902410	43319242	37557
224255871		221486402	224293455	37584
117218785		117181060	118212979	37725
44071258		44033517	44137416	37741
209489005		208694692	209526830	37825
200160302		200122410	200216611	37892
236210670		236045558	236248562	37892
244793965		243518111	244831873	37908
38735693		38697763	40403251	37930
209488863		208694692	209526830	37967
2974249		2285102	3012274	38025
189273805		189189148	189311878	38073
232607834		230108466	232645929	38095
176505446		175655317	176543600	38154
42940567		42902410	43319242	38157
27573013		27534688	28391395	38325
149953876		149915372	150709332	38504
58134907		58096334	58496945	38573
215994466		215608525	216033157	38691
25405617		25120091	25444379	38762
151714989		151676192	153543058	38797
161366775		159745748	161405593	38818
189227969		189189148	189311878	38821
38918		0	1546811	38918
9399312		9360340	10238489	38972
75413167		73577184	75452283	39116
2973079		2285102	3012274	39195
156774786		156735521	159048414	39265
215993784		215608525	216033157	39373
101515810		101418611	101555184	39374
181200772		180924017	181240173	39401
241494165		241454648	242403271	39517
191252569		190591833	191292093	39524
207833816		207794241	208694574	39575
191252460		190591833	191292093	39633
202099254		202040514	202139102	39848
149875523		148975962	149915372	39849
168400580		168360191	168440506	39926
22114214		22074178	23125638	40036
22114347		22074178	23125638	40169
36549253		35871665	36589605	40352
41150339		41109932	42372523	40407
212828808		211450329	212869252	40444
246449249		246408736	247037498	40513
151716785		151676192	153543058	40593
29620680		28520504	29661325	40645
56828361		53728494	56869050	40689
28350340		27534688	28391395	41055
29620189		28520504	29661325	41136
224252223		221486402	224293455	41232
147101511		146008688	147142759	41248
154842989		154664674	154884296	41307
147101431		146008688	147142759	41328
22024222		21916327	22065590	41368
199606075		199381482	199647455	41380
199606074		199381482	199647455	41381
224252014		221486402	224293455	41441
112750542		112709052	113588328	41490
99801156		99759579	100610069	41577
31382671		31308844	31424253	41582
58138033		58096334	58496945	41699
213973559		213931805	214097500	41754
57550576		57508810	57645969	41766
172797409		172755406	172968326	42003
165645755		165603746	166523079	42009
172797499		172755406	172968326	42093
44075657		44033517	44137416	42140
201463331		201421144	201854158	42187
153585286		153543058	154048517	42228
201811886		201421144	201854158	42272
193428203		191309580	193470509	42306
22116563		22074178	23125638	42385
155940279		154884296	155982675	42396
241497099		241454648	242403271	42451
190092737		189613535	190135201	42464
153585556		153543058	154048517	42498
218344212		218006106	218386752	42540
57551362		57508810	57645969	42552
227820205		227207540	227862816	42611
155940020		154884296	155982675	42655
155940016		154884296	155982675	42659
202096374		202040514	202139102	42728
71681207		71134599	71723946	42739
17471686		17428726	17724070	42960
36546442		35871665	36589605	43163
36546389		35871665	36589605	43216
147099479		146008688	147142759	43280
200173276		200122410	200216611	43335
27578077		27534688	28391395	43389
161362129		159745748	161405593	43464
162137870		161405593	162181336	43466
10678946		10635435	10863901	43511
161362006		159745748	161405593	43587
8856087		8643431	8899717	43630
155939044		154884296	155982675	43631
118358187		118212979	118401902	43715
212825516		211450329	212869252	43736
105878955		105835121	108030460	43834
88282564		88238729	89640018	43835
88282620		88238729	89640018	43891
27578723		27534688	28391395	44035
75861044		75816921	75971212	44123
218499669		218455322	218695374	44347
59935773		59060504	59980148	44375
59935696		59060504	59980148	44452
243449862		242591567	243494320	44458
247425708		247380961	247560459	44747
13698463		13653681	15101404	44782
35916467		35871665	36589605	44802
67516721		67065800	67561525	44804
113918702		113873883	114250757	44819
207647526		207520040	207692415	44889
161360295		159745748	161405593	45298
31378875		31308844	31424253	45378
59934628		59060504	59980148	45520
75862447		75816921	75971212	45526
92634258		92588726	93121778	45532
119291482		118785033	119337091	45609
202212991		202167356	202347765	45635
71678206		71134599	71723946	45740
119813791		119767989	143192645	45802
246454551		246408736	247037498	45815
36654913		36609029	37536948	45884
216146799		216100876	218006106	45923
28437338		28391395	28520504	45943
36654972		36609029	37536948	45943
171602877		171556782	172753807	46095
171603027		171556782	172753807	46245
109716022		109669757	110194026	46265
168313901		167601885	168360191	46290
190088805		189613535	190135201	46396
23741136		23694735	23904492	46401
17475175		17428726	17724070	46449
202086988		202040514	202139102	46474
205574189		205527623	206581800	46566
27452544		27205584	27499116	46572
49508171		47000175	49554792	46621
5788668		5248710	5835383	46715
52386728		52340010	52494711	46718
25491205		25444379	26546558	46826
52292997		50605732	52340010	47013
50558296		50256079	50605456	47160
58640962		58496945	58688168	47206
225288230		225175489	225335480	47250
162590750		162245636	162638011	47261
241502052		241454648	242403271	47404
154096030		154048523	154268954	47507
171509160		171179732	171556782	47622
205223783		204192261	205271488	47705
57293511		56984223	57341231	47720
193797596		193749812	195187810	47784
171508934		171179732	171556782	47848
244783921		243518111	244831873	47952
85996051		85948078	88238729	47973
85996113		85948078	88238729	48035
2964208		2285102	3012274	48066
193797944		193749812	195187810	48132
56820894		53728494	56869050	48156
94170467		94122256	94805047	48211
43926326		43641991	43974547	48221
56820776		53728494	56869050	48274
199599088		199381482	199647455	48367
202465922		202417495	202789302	48427
202465924		202417495	202789302	48429
49506208		47000175	49554792	48584
202466086		202417495	202789302	48591
43925921		43641991	43974547	48626
166474421		165603746	166523079	48658
109718473		109669757	110194026	48716
67781540		67732537	69625389	49003
201372084		200216729	201421144	49060
67781714		67732537	69625389	49177
112051407		112002187	112709052	49220
5786126		5248710	5835383	49257
59930877		59060504	59980148	49271
206532516		205527623	206581800	49284
67512173		67065800	67561525	49352
227813432		227207540	227862816	49384
202467140		202417495	202789302	49645
202298070		202167356	202347765	49695
119287360		118785033	119337091	49731
31823221		31773488	32121665	49733
150844667		150709332	150894424	49757
31823259		31773488	32121665	49771
178521752		176543621	178571544	49792
189663340		189613535	190135201	49805
181291862		181242001	183905201	49861
147092758		146008688	147142759	50001
31823570		31773488	32121665	50082
100559924		99759579	100610069	50145
31823699		31773488	32121665	50211
31823708		31773488	32121665	50220
22124424		22074178	23125638	50246
154098772		154048523	154268954	50249
26976367		26926117	27205584	50250
26496302		25444379	26546558	50256
15460231		15409952	17347583	50279
119717604		119479961	119767936	50332
189261489		189189148	189311878	50389
207743668		207692415	207794116	50448
31823993		31773488	32121665	50505
31823997		31773488	32121665	50509
229671218		229620681	230063660	50537
13704235		13653681	15101404	50554
43591332		43433357	43641991	50659
43591273		43433357	43641991	50718
7752693		7701901	8614267	50792
7752748		7701901	8614267	50847
214894119		214843201	215607862	50918
50554516		50256079	50605456	50940
35922643		35871665	36589605	50978
119716850		119479961	119767936	51086
204243347		204192261	205271488	51086
246357628		245779871	246408736	51108
71775255		71723946	72839741	51309
71775257		71723946	72839741	51311
242540199		242403271	242591567	51368
189379666		189328187	189609530	51479
189379679		189328187	189609530	51492
154832803		154664674	154884296	51493
243442771		242591567	243494320	51549
109260080		109208338	109669757	51742
154100330		154048523	154268954	51807
109260252		109208338	109669757	51914
154100458		154048523	154268954	51935
242539471		242403271	242591567	52096
30456506		30404403	30550204	52103
235017916		232645937	235070151	52235
6129103		5862695	6181359	52256
8961852		8909474	9172445	52378
35819210		35213161	35871665	52455
6128902		5862695	6181359	52457
207846740		207794241	208694574	52499
207846831		207794241	208694574	52590
92641323		92588726	93121778	52597
168307584		167601885	168360191	52607
193417850		191309580	193470509	52659
247328273		247037498	247380960	52687
8846987		8643431	8899717	52730
155929853		154884296	155982675	52822
178518562		176543621	178571544	52982
155929680		154884296	155982675	52995
117014224		116961215	117181060	53009
224240415		221486402	224293455	53040
202220491		202167356	202347765	53135
118731656		118477846	118785033	53377
57592452		57508810	57645969	53517
159799304		159745748	161405593	53556
2958695		2285102	3012274	53579
2958640		2285102	3012274	53634
1857464		1546811	1911102	53638
189258198		189189148	189311878	53680
2958527		2285102	3012274	53747
2958520		2285102	3012274	53754
50551682		50256079	50605456	53774
100556219		99759579	100610069	53850
154102400		154048523	154268954	53877
3997673		3872958	4051559	53886
35817770		35213161	35871665	53895
206946368		206766656	207000281	53913
18677968		18624025	18764884	53943
92534758		92114958	92588726	53968
235124525		235070519	236045558	54006
206946267		206766656	207000281	54014
235124618		235070519	236045558	54099
201475252		201421144	201854158	54108
30458588		30404403	30550204	54185
246462935		246408736	247037498	54199
88292947		88238729	89640018	54218
148889702		148335464	148944000	54298
213841808		212869252	213896119	54311
213841807		212869252	213896119	54312
88293068		88238729	89640018	54339
211373594		210948525	211427948	54354
171611164		171556782	172753807	54382
92534222		92114958	92588726	54504
156037328		155982675	156735521	54653
92534021		92114958	92588726	54705
229675388		229620681	230063660	54707
193415599		191309580	193470509	54910
202844312		202789386	202911299	54926
18678955		18624025	18764884	54930
52394946		52340010	52494711	54936
246353786		245779871	246408736	54950
43696952		43641991	43974547	54961
43696955		43641991	43974547	54964
208749834		208694692	209526830	55142
32290587		32196155	32345779	55192
244776671		243518111	244831873	55202
24859736		24804529	25120091	55207
227807573		227207540	227862816	55243
109725132		109669757	110194026	55375
205583016		205527623	206581800	55393
202292301		202167356	202347765	55464
69680866		69625389	71134073	55477
52395533		52340010	52494711	55523
156038235		155982675	156735521	55560
94749370		94122256	94805047	55677
154828583		154664674	154884296	55713
30680524		30624810	31308844	55714
72784022		71723946	72839741	55719
58152080		58096334	58496945	55746
75872703		75816921	75971212	55782
176487807		175655317	176543600	55793
32289881		32196155	32345779	55898
193643999		193470509	193699977	55978
218330750		218006106	218386752	56002
193643919		193470509	193699977	56058
180980093		180924017	181240173	56076
23509277		23174528	23565522	56245
148887563		148335464	148944000	56437
108087137		108030540	109207919	56597
224508872		224452173	225175489	56699
108087337		108030540	109207919	56797
183964461		183907657	185089524	56804
183964541		183907657	185089524	56884
167658860		167601885	168360191	56975
72782734		71723946	72839741	57007
154211914		154048523	154268954	57040
201797113		201421144	201854158	57045
58153457		58096334	58496945	57123
43490593		43433357	43641991	57236
148886764		148335464	148944000	57236
145592279		143210895	145649746	57467
93179298		93121778	93691325	57520
37479349		36609029	37536948	57599
92531070		92114958	92588726	57656
170401379		169978326	170459075	57696
109612022		109208338	109669757	57735
201911898		201854158	202040514	57740
170401288		169978326	170459075	57787
173050379		172992588	174404660	57791
109611926		109208338	109669757	57831
50314107		50256079	50605456	58028
191234002		190591833	191292093	58091
187339676		185104046	187397813	58137
173050745		172992588	174404660	58157
241131580		239416264	241189753	58173
241396417		241189753	241454648	58231
72781475		71723946	72839741	58266
72781423		71723946	72839741	58318
176485115		175655317	176543600	58485
32063049		31773488	32121665	58616
185162695		185104046	187397813	58649
75393617		73577184	75452283	58666
67502691		67065800	67561525	58834
229501988		229372757	229561037	59049
95126825		95067629	96198063	59196
213836787		212869252	213896119	59332
2225741		2154485	2285102	59361
213836745		212869252	213896119	59374
207059775		207000281	207520040	59494
113528765		112709052	113588328	59563
213836400		212869252	213896119	59719
213836399		212869252	213896119	59720
75911471		75816921	75971212	59741
75911458		75816921	75971212	59754
102586555		102526797	103392151	59758
49949518		49889724	50045114	59794
35811790		35213161	35871665	59875
40715441		40403251	40775400	59959
50316091		50256079	50605456	60012
148883894		148335464	148944000	60106
232706049		232645937	235070151	60112
201794045		201421144	201854158	60113
224375561		224293455	224435763	60202
224375561		224293455	224435763	60202
232706145		232645937	235070151	60208
188460749		188400502	189188338	60247
59120769		59060504	59980148	60265
50195371		50064880	50255757	60386
171496365		171179732	171556782	60417
59120971		59060504	59980148	60467
203783132		203722477	204120412	60655
224375039		224293455	224435763	60724
229312010		228523692	229372757	60747
211009383		210948525	211427948	60858
23755626		23694735	23904492	60891
112648004		112002187	112709052	61048
69686479		69625389	71134073	61090
83379253		83318071	85948078	61182
67126999		67065800	67561525	61199
40714197		40403251	40775400	61203
202478754		202417495	202789302	61259
229311493		228523692	229372757	61264
69686705		69625389	71134073	61316
171495458		171179732	171556782	61324
66037965		64331499	66099324	61359
114608850		114251007	114670215	61365
181303373		181242001	183905201	61372
199585940		199381482	199647455	61515
118340277		118212979	118401902	61625
118340277		118212979	118401902	61625
30466043		30404403	30550204	61640
154110169		154048523	154268954	61646
17662422		17428726	17724070	61648
95002983		94805047	95064793	61810
218067971		218006106	218386752	61865
170520966		170459075	171137981	61891
67127728		67065800	67561525	61928
187459752		187397813	187540249	61939
147204700		147142759	147477399	61941
2223147		2154485	2285102	61955
155920532		154884296	155982675	62143
67128010		67065800	67561525	62210
227800523		227207540	227862816	62293
7518182		6790172	7580530	62348
190529084		190135201	190591508	62424
151738664		151676192	153543058	62472
224230863		221486402	224293455	62592
118339292		118212979	118401902	62610
118339292		118212979	118401902	62610
82754743		82692065	82917303	62678
190528781		190135201	190591508	62727
154111293		154048523	154268954	62770
201358302		200216729	201421144	62842
187334959		185104046	187397813	62854
218632520		218455322	218695374	62854
235133430		235070519	236045558	62911
26989073		26926117	27205584	62956
119830981		119767989	143192645	62992
154406708		154343658	154664674	63050
154406778		154343658	154664674	63120
204255512		204192261	205271488	63251
181305255		181242001	183905201	63254
8972762		8909474	9172445	63288
109733107		109669757	110194026	63350
67669179		67561570	67732537	63358
18687444		18624025	18764884	63419
67497978		67065800	67561525	63547
6853759		6790172	7580530	63587
174341044		172992588	174404660	63616
209677096		209613461	210948525	63635
23501714		23174528	23565522	63808
205390900		205327071	205527619	63829
155918727		154884296	155982675	63948
112645100		112002187	112709052	63952
206830708		206766656	207000281	64052
176479392		175655317	176543600	64208
174468969		174404679	174955273	64290
32687959		32623315	32895691	64644
88174073		85948078	88238729	64656
28326633		27534688	28391395	64762
52559539		52494728	53728494	64811
176608498		176543621	178571544	64877
32688229		32623315	32895691	64914
217941188		216100876	218006106	64918
195122870		193749812	195187810	64940
218630395		218455322	218695374	64979
178636825		178571796	180924016	65029
7515395		6790172	7580530	65135
241124594		239416264	241189753	65159
10798674		10635435	10863901	65227
93187048		93121778	93691325	65270
43576669		43433357	43641991	65322
201919566		201854158	202040514	65408
28325931		27534688	28391395	65464
32418272		32352651	32623315	65621
207065977		207000281	207520040	65696
235004196		232645937	235070151	65955
164055553		162638011	164121546	65993
164055481		162638011	164121546	66065
227141463		225342939	227207540	66077
151742305		151676192	153543058	66113
26480376		25444379	26546558	66182
241256034		241189753	241454648	66281
26480249		25444379	26546558	66309
50672050		50605732	52340010	66318
35805339		35213161	35871665	66326
174338182		172992588	174404660	66478
33259159		32959096	33325666	66507
21150278		19774547	21216787	66509
42968946		42902410	43319242	66536
5929489		5862695	6181359	66794
33258764		32959096	33325666	66902
241256833		241189753	241454648	67080
241387526		241189753	241454648	67122
50672874		50605732	52340010	67142
43500554		43433357	43641991	67197
202280557		202167356	202347765	67208
170045572		169978326	170459075	67246
201353774		200216729	201421144	67370
43709480		43641991	43974547	67489
105763906		105571334	105831419	67513
6857919		6790172	7580530	67747
113735299		113588328	113803049	67750
75884744		75816921	75971212	67823
75884763		75816921	75971212	67842
229440693		229372757	229561037	67936
225410891		225342939	227207540	67952
94996829		94805047	95064793	67964
246476943		246408736	247037498	68207
171069708		170459075	171137981	68273
9428853		9360340	10238489	68513
156804223		156735521	159048414	68702
201785402		201421144	201854158	68756
148265767		147477399	148334576	68809
40706521		40403251	40775400	68879
88169844		85948078	88238729	68885
67134695		67065800	67561525	68895
242522670		242403271	242591567	68897
40706411		40403251	40775400	68989
242522529		242403271	242591567	69038
147211878		147142759	147477399	69119
193539705		193470509	193699977	69196
206512571		205527623	206581800	69229
17654827		17428726	17724070	69243
201351891		200216729	201421144	69253
201351891		200216729	201421144	69253
246478338		246408736	247037498	69602
26798865		26546558	26868512	69647
176473920		175655317	176543600	69680
83123974		83054231	83318071	69743
150639458		149915372	150709332	69874
224365679		224293455	224435763	70084
224365679		224293455	224435763	70084
33255465		32959096	33325666	70201
204050115		203722477	204120412	70297
75522736		75452283	75816921	70453
150638771		149915372	150709332	70561
75522850		75452283	75816921	70567
201350526		200216729	201421144	70618
52565491		52494728	53728494	70763
83125191		83054231	83318071	70960
230179497		230108466	232645929	71031
111931107		110194026	112002187	71080
162316764		162245636	162638011	71128
10792648		10635435	10863901	71253
246480075		246408736	247037498	71339
118713458		118477846	118785033	71575
118713454		118477846	118785033	71579
175523945		174955567	175595573	71628
164049889		162638011	164121546	71657
175523861		174955567	175595573	71712
46543224		45746923	46614940	71716
118713230		118477846	118785033	71803
31845308		31773488	32121665	71820
151748120		151676192	153543058	71928
189685598		189613535	190135201	72063
67633706		67561570	67732537	72136
28319226		27534688	28391395	72169
200288902		200216729	201421144	72173
94194459		94122256	94805047	72203
30332175		30096627	30404403	72228
30332175		30096627	30404403	72228
241526910		241454648	242403271	72262
58615904		58496945	58688168	72264
111929671		110194026	112002187	72516
111929609		110194026	112002187	72578
200049809		199647455	200122410	72601
49482176		47000175	49554792	72616
67634276		67561570	67732537	72706
168287397		167601885	168360191	72794
200049582		199647455	200122410	72828
150980771		150907883	151676192	72888
93048684		92588726	93121778	73094
201347927		200216729	201421144	73217
111928803		110194026	112002187	73384
108104000		108030540	109207919	73460
154121997		154048523	154268954	73474
227134058		225342939	227207540	73482
118858572		118785033	119337091	73539
143284447		143210895	145649746	73552
67139375		67065800	67561525	73575
193823426		193749812	195187810	73614
28317753		27534688	28391395	73642
150783084		150709332	150894424	73752
200290510		200216729	201421144	73781
180997802		180924017	181240173	73785
218080016		218006106	218386752	73910
71797901		71723946	72839741	73955
71797901		71723946	72839741	73955
232720027		232645937	235070151	74090
27608789		27534688	28391395	74101
214023395		213931805	214097500	74105
151750304		151676192	153543058	74112
93196042		93121778	93691325	74264
215958609		215608525	216033157	74548
43507912		43433357	43641991	74555
119693255		119479961	119767936	74681
76443932		76369158	79933351	74774
37611892		37537064	38697763	74828
154959157		154884296	155982675	74861
150982764		150907883	151676192	74881
46540029		45746923	46614940	74911
58422016		58096334	58496945	74929
154193991		154048523	154268954	74963
193395535		191309580	193470509	74974
201929250		201854158	202040514	75092
156810684		156735521	159048414	75163
193824975		193749812	195187810	75163
247942981		247587407	248018367	75386
200292231		200216729	201421144	75502
93197358		93121778	93691325	75580
119843569		119767989	143192645	75580
174480276		174404679	174955273	75597
176467865		175655317	176543600	75735
114174950		113873883	114250757	75807
114174950		113873883	114250757	75807
229448880		229372757	229561037	76123
170054508		169978326	170459075	76182
201497353		201421144	201854158	76209
11833492		11066695	11909755	76263
193546869		193470509	193699977	76360
154960729		154884296	155982675	76433
149991944		149915372	150709332	76572
49734269		49594738	49810890	76621
3796307		3090109	3872958	76651
105648068		105571334	105831419	76734
105648068		105571334	105831419	76734
154191989		154048523	154268954	76965
191386625		191309580	193470509	77045
170536188		170459075	171137981	77113
247941152		247587407	248018367	77215
236406963		236248581	236484205	77242
58419684		58096334	58496945	77261
43510635		43433357	43641991	77278
94987419		94805047	95064793	77374
114173306		113873883	114250757	77451
114173306		113873883	114250757	77451
111924720		110194026	112002187	77467
185181518		185104046	187397813	77472
59137991		59060504	59980148	77487
206504304		205527623	206581800	77496
4307123		4051559	4384663	77540
207077880		207000281	207520040	77599
110271723		110194026	112002187	77697
113725344		113588328	113803049	77705
103314442		102526797	103392151	77709
33247899		32959096	33325666	77767
58610218		58496945	58688168	77950
207442009		207000281	207520040	78031
204270655		204192261	205271488	78394
35291590		35213161	35871665	78429
49476247		47000175	49554792	78545
205192537		204192261	205271488	78951
214010777		213931805	214097500	78972
49731778		49594738	49810890	79112
89844307		89698859	89923543	79236
114330253		114251007	114670215	79246
193391254		191309580	193470509	79255
169206768		169127492	169935995	79276
43562705		43433357	43641991	79286
114330349		114251007	114670215	79342
11830388		11066695	11909755	79367
46535546		45746923	46614940	79394
117101606		116961215	117181060	79454
53649001		52494728	53728494	79493
50176206		50064880	50255757	79551
29581772		28520504	29661325	79553
108110109		108030540	109207919	79569
29581707		28520504	29661325	79618
53648869		52494728	53728494	79625
33814317		33734664	34033172	79653
143290771		143210895	145649746	79876
207599999		207520040	207692415	79959
175035649		174955567	175595573	80082
113508156		112709052	113588328	80172
155902466		154884296	155982675	80209
229453025		229372757	229561037	80268
150629049		149915372	150709332	80283
59140813		59060504	59980148	80309
175035913		174955567	175595573	80346
49730529		49594738	49810890	80361
195270909		195190525	199016909	80384
162718442		162638011	164121546	80431
154803816		154664674	154884296	80480
154803815		154664674	154884296	80481
116799595		115026578	116880085	80490
26466053		25444379	26546558	80505
234989603		232645937	235070151	80548
33815214		33734664	34033172	80550
114921520		114840932	115026578	80588
116799433		115026578	116880085	80652
149996038		149915372	150709332	80666
104822276		104741567	105571334	80709
154965068		154884296	155982675	80772
100529136		99759579	100610069	80933
202498473		202417495	202789302	80978
151757212		151676192	153543058	81020
218087197		218006106	218386752	81091
66018145		64331499	66099324	81179
71642709		71134599	71723946	81237
59898673		59060504	59980148	81475
201339630		200216729	201421144	81514
195272140		195190525	199016909	81615
201935864		201854158	202040514	81706
218087896		218006106	218386752	81790
218087897		218006106	218386752	81791
24630364		23904492	24712412	82048
33816838		33734664	34033172	82174
207610176		207520040	207692415	82239
66706521		66099324	66788786	82265
203804750		203722477	204120412	82273
150626931		149915372	150709332	82401
9277315		9172445	9359868	82553
31506849		31424266	31773488	82583
119850675		119767989	143192645	82686
67148544		67065800	67561525	82744
88155977		85948078	88238729	82752
32540491		32352651	32623315	82824
200299613		200216729	201421144	82884
49727969		49594738	49810890	82921
32706303		32623315	32895691	82988
201338151		200216729	201421144	82993
239333228		239092209	239416264	83036
211344868		210948525	211427948	83080
31507353		31424266	31773488	83087
9089340		8909474	9172445	83105
154426933		154343658	154664674	83275
200039124		199647455	200122410	83286
76054535		75971212	76369158	83323
76452495		76369158	79933351	83337
202264405		202167356	202347765	83360
15326559		15199286	15409952	83393
4301203		4051559	4384663	83460
207608928		207520040	207692415	83487
71807498		71723946	72839741	83552
148860432		148335464	148944000	83568
103483286		103392151	103566856	83570
32539741		32352651	32623315	83574
243410743		242591567	243494320	83577
76054820		75971212	76369158	83608
202264148		202167356	202347765	83617
19858256		19774547	21216787	83709
148250832		147477399	148334576	83744
112085942		112002187	112709052	83755
33818595		33734664	34033172	83931
31508200		31424266	31773488	83934
31508226		31424266	31773488	83960
205187480		204192261	205271488	84008
234986126		232645937	235070151	84025
202501612		202417495	202789302	84117
113504204		112709052	113588328	84124
243410140		242591567	243494320	84180
246324447		245779871	246408736	84289
201938496		201854158	202040514	84338
216185221		216100876	218006106	84345
162722429		162638011	164121546	84418
216185314		216100876	218006106	84438
6874626		6790172	7580530	84454
19689949		18777817	19774547	84598
221206218		218761851	221290877	84659
112624384		112002187	112709052	84668
99844280		99759579	100610069	84701
43518064		43433357	43641991	84707
191207309		190591833	191292093	84784
200037560		199647455	200122410	84850
203807546		203722477	204120412	85069
147562558		147477399	148334576	85159
90008742		89923543	92114958	85199
242488542		242403271	242591567	85271
156068021		155982675	156735521	85346
199296041		199016909	199381482	85441
99845279		99759579	100610069	85700
169213193		169127492	169935995	85701
99845339		99759579	100610069	85760
207434238		207000281	207520040	85802
117266989		117181060	118212979	85929
154750621		154664674	154884296	85947
45660884		44551990	45746923	86039
2068342		1911102	2154485	86143
2068342		1911102	2154485	86143
43555814		43433357	43641991	86177
247123695		247037498	247380960	86197
247123764		247037498	247380960	86266
242489590		242403271	242591567	86319
19687978		18777817	19774547	86569
103479889		103392151	103566856	86967
193383445		191309580	193470509	87064
154430902		154343658	154664674	87244
159658095		159048414	159745427	87332
46527546		45746923	46614940	87394
43554552		43433357	43641991	87439
154752158		154664674	154884296	87484
8526711		7701901	8614267	87556
193382901		191309580	193470509	87608
57071837		56984223	57341231	87614
200304355		200216729	201421144	87626
67473887		67065800	67561525	87638
190222915		190135201	190591508	87714
190222942		190135201	190591508	87741
57071966		56984223	57341231	87743
71636161		71134599	71723946	87785
93209565		93121778	93691325	87787
227774725		227207540	227862816	88091
183995812		183907657	185089524	88155
190223438		190135201	190591508	88237
246497053		246408736	247037498	88317
214754874		214098231	214843201	88327
71812279		71723946	72839741	88333
214754867		214098231	214843201	88334
45658295		44551990	45746923	88628
214754515		214098231	214843201	88686
82590309		80214885	82679003	88694
161316819		159745748	161405593	88774
100699718		100610809	101418611	88909
42283571		41109932	42372523	88952
30315226		30096627	30404403	89177
30315226		30096627	30404403	89177
154795063		154664674	154884296	89233
154795062		154664674	154884296	89234
248107782		248018474	0	89308
203055235		202965779	203722477	89456
159655970		159048414	159745427	89457
49721417		49594738	49810890	89473
218297153		218006106	218386752	89599
247677025		247587407	248018367	89618
201943872		201854158	202040514	89714
202507441		202417495	202789302	89946
171646783		171556782	172753807	90001
174314554		172992588	174404660	90106
31863612		31773488	32121665	90124
154138686		154048523	154268954	90163
64421931		64331499	66099324	90432
171647255		171556782	172753807	90473
100701436		100610809	101418611	90627
202698605		202417495	202789302	90697
99617339		98240321	99708050	90711
32532393		32352651	32623315	90922
201945452		201854158	202040514	91294
92680126		92588726	93121778	91400
190500084		190135201	190591508	91424
227771318		227207540	227862816	91498
32030099		31773488	32121665	91566
43882952		43641991	43974547	91595
58405314		58096334	58496945	91631
44643662		44551990	45746923	91672
238974808		236514864	239066526	91718
50163982		50064880	50255757	91775
102618585		102526797	103392151	91788
169219310		169127492	169935995	91818
49462681		47000175	49554792	92111
224201142		221486402	224293455	92313
224201065		221486402	224293455	92390
221198397		218761851	221290877	92480
8521693		7701901	8614267	92574
214935818		214843201	215607862	92617
17834112		17741251	18021696	92861
113681230		113588328	113803049	92902
9079542		8909474	9172445	92903
109301315		109208338	109669757	92977
43735002		43641991	43974547	93011
246501888		246408736	247037498	93152
92681929		92588726	93121778	93203
113681633		113588328	113803049	93305
171044654		170459075	171137981	93327
69718721		69625389	71134073	93332
8806309		8643431	8899717	93408
88145157		85948078	88238729	93572
32529670		32352651	32623315	93645
229466499		229372757	229561037	93742
191198226		190591833	191292093	93867
221196968		218761851	221290877	93909
9078517		8909474	9172445	93928
239322327		239092209	239416264	93937
172659775		171556782	172753807	94032
31679320		31424266	31773488	94168
31679318		31424266	31773488	94170
109113571		108030540	109207919	94348
31518694		31424266	31773488	94428
159650930		159048414	159745427	94497
27629311		27534688	28391395	94623
101744833		101650204	102514141	94629
46520119		45746923	46614940	94821
118118149		117181060	118212979	94830
247286116		247037498	247380960	94844
11161609		11066695	11909755	94914
154174015		154048523	154268954	94939
46519927		45746923	46614940	95013
241094702		239416264	241189753	95051
11814691		11066695	11909755	95064
90018630		89923543	92114958	95087
119575133		119479961	119767936	95172
230203758		230108466	232645929	95292
32447984		32352651	32623315	95333
175050947		174955567	175595573	95380
195092366		193749812	195187810	95444
105475871		104741567	105571334	95463
113492832		112709052	113588328	95496
151580359		150907883	151676192	95833
32025814		31773488	32121665	95851
109573865		109208338	109669757	95892
147573308		147477399	148334576	95909
190495579		190135201	190591508	95929
69721417		69625389	71134073	96028
105475265		104741567	105571334	96069
211331750		210948525	211427948	96198
64427846		64331499	66099324	96347
190231715		190135201	190591508	96514
11163392		11066695	11909755	96697
89795585		89698859	89923543	96726
190232003		190135201	190591508	96802
221193972		218761851	221290877	96905
118115976		117181060	118212979	97003
42275405		41109932	42372523	97118
109572636		109208338	109669757	97121
198919760		195190525	199016909	97149
45649705		44551990	45746923	97218
35310415		35213161	35871665	97254
92491458		92114958	92588726	97268
75719614		75452283	75816921	97307
92491389		92114958	92588726	97337
241287186		241189753	241454648	97433
178669277		178571796	180924016	97481
13751181		13653681	15101404	97500
162735526		162638011	164121546	97515
193568071		193470509	193699977	97562
45649315		44551990	45746923	97608
241092099		239416264	241189753	97654
193568230		193470509	193699977	97721
113490554		112709052	113588328	97774
170361286		169978326	170459075	97789
170361286		169978326	170459075	97789
200314600		200216729	201421144	97871
204290164		204192261	205271488	97903
32525168		32352651	32623315	98147
66197648		66099324	66788786	98324
168539015		168440640	169127454	98375
190690385		190591833	191292093	98552
32023063		31773488	32121665	98602
89824934		89698859	89923543	98609
235946721		235070519	236045558	98837
28619385		28520504	29661325	98881
150610366		149915372	150709332	98966
98339300		98240321	99708050	98979
43542989		43433357	43641991	99002
89824535		89698859	89923543	99008
94904093		94805047	95064793	99046
190492443		190135201	190591508	99065
153642208		153543058	154048517	99150
171656162		171556782	172753807	99380
66198809		66099324	66788786	99485
159645923		159048414	159745427	99504
178471928		176543621	178571544	99616
154784669		154664674	154884296	99627
111902524		110194026	112002187	99663
111902517		110194026	112002187	99670
49711046		49594738	49810890	99844
94022386		93747626	94122256	99870
154984172		154884296	155982675	99876
9009370		8909474	9172445	99896
218286652		218006106	218386752	100100
176443434		175655317	176543600	100166
221586814		221486402	224293455	100412
119868422		119767989	143192645	100433
180823536		178571796	180924016	100480
221586933		221486402	224293455	100531
109107344		108030540	109207919	100575
209425762		208694692	209526830	101068
213794930		212869252	213896119	101189
156836723		156735521	159048414	101202
156836776		156735521	159048414	101255
229962153		229620681	230063660	101507
227761293		227207540	227862816	101523
190693532		190591833	191292093	101699
200020491		199647455	200122410	101919
8512274		7701901	8614267	101993
10340506		10238489	10509561	102017
215710723		215608525	216033157	102198
35973885		35871665	36589605	102220
103289920		102526797	103392151	102231
108132793		108030540	109207919	102253
10340766		10238489	10509561	102277
65997020		64331499	66099324	102304
158945884		156735521	159048414	102530
200319317		200216729	201421144	102588
119665195		119479961	119767936	102741
185206878		185104046	187397813	102832
118110061		117181060	118212979	102918
204295231		204192261	205271488	102970
176440482		175655317	176543600	103118
213792980		212869252	213896119	103139
185207308		185104046	187397813	103262
169832693		169127492	169935995	103302
46511473		45746923	46614940	103467
47103800		47000175	49554792	103625
200320452		200216729	201421144	103723
88135004		85948078	88238729	103725
35975408		35871665	36589605	103743
200018507		199647455	200122410	103903
162741991		162638011	164121546	103980
154560538		154343658	154664674	104136
154560432		154343658	154664674	104242
102409887		101650204	102514141	104254
102409831		101650204	102514141	104310
27030487		26926117	27205584	104370
185208496		185104046	187397813	104450
27394631		27205584	27499116	104485
17845739		17741251	18021696	104488
234965270		232645937	235070151	104881
248123355		248018474	0	104881
88133845		85948078	88238729	104884
25549280		25444379	26546558	104901
114355928		114251007	114670215	104921
103287225		102526797	103392151	104926
202522574		202417495	202789302	105079
11804602		11066695	11909755	105153
94910268		94805047	95064793	105221
206872042		206766656	207000281	105386
189433675		189328187	189609530	105488
41004442		40806786	41109932	105490
47105667		47000175	49554792	105492
206872195		206766656	207000281	105539
35319025		35213161	35871665	105864
113482454		112709052	113588328	105874
57090119		56984223	57341231	105896
198910984		195190525	199016909	105925
47106134		47000175	49554792	105959
101312570		100610809	101418611	106041
171031648		170459075	171137981	106333
96304406		96198063	98240321	106343
247693765		247587407	248018367	106358
185210594		185104046	187397813	106548
113481770		112709052	113588328	106558
57090875		56984223	57341231	106652
47106851		47000175	49554792	106676
159852438		159745748	161405593	106690
24605661		23904492	24712412	106751
248125228		248018474	0	106754
4510563		4403773	4753994	106790
236355526		236248581	236484205	106945
13760657		13653681	15101404	106976
33066119		32959096	33325666	107023
93228851		93121778	93691325	107073
224186371		221486402	224293455	107084
67839883		67732537	69625389	107346
225450379		225342939	227207540	107440
225450511		225342939	227207540	107572
50713372		50605732	52340010	107640
248126163		248018474	0	107689
247695201		247587407	248018367	107794
171664622		171556782	172753807	107840
174296725		172992588	174404660	107935
209721479		209613461	210948525	108018
209721485		209613461	210948525	108024
191183877		190591833	191292093	108216
57092603		56984223	57341231	108380
9017864		8909474	9172445	108390
236357064		236248581	236484205	108483
66897412		66788786	67065680	108626
248127197		248018474	0	108723
5726513		5248710	5835383	108870
35762632		35213161	35871665	109033
42481581		42372523	42897523	109058
42481733		42372523	42897523	109210
19883771		19774547	21216787	109224
89814319		89698859	89923543	109224
119227634		118785033	119337091	109457
147586885		147477399	148334576	109486
17237972		15409952	17347583	109611
154993987		154884296	155982675	109691
114360850		114251007	114670215	109843
183795258		181242001	183905201	109943
162071259		161405593	162181336	110077
100499981		99759579	100610069	110088
153653190		153543058	154048517	110132
168249931		167601885	168360191	110260
28630797		28520504	29661325	110293
170088995		169978326	170459075	110669
119657104		119479961	119767936	110832
167712760		167601885	168360191	110875
13764670		13653681	15101404	110989
215922044		215608525	216033157	111113
119225917		118785033	119337091	111174
13764920		13653681	15101404	111239
180812612		178571796	180924016	111404
242291758		241454648	242403271	111513
80326405		80214885	82679003	111520
153654667		153543058	154048517	111609
187651883		187540249	188399916	111634
169239164		169127492	169935995	111672
187651935		187540249	188399916	111686
89811796		89698859	89923543	111747
224181707		221486402	224293455	111748
90035344		89923543	92114958	111801
224181579		221486402	224293455	111876
228635614		228523692	229372757	111922
57096299		56984223	57341231	112076
31196674		30624810	31308844	112170
184977259		183907657	185089524	112265
64443773		64331499	66099324	112274
181036473		180924017	181240173	112456
5722926		5248710	5835383	112457
109095192		108030540	109207919	112727
224565045		224452173	225175489	112872
35326039		35213161	35871665	112878
167714804		167601885	168360191	112919
8756466		8643431	8899717	113035
224565252		224452173	225175489	113079
171443628		171179732	171556782	113154
45633730		44551990	45746923	113193
174291444		172992588	174404660	113216
171443535		171179732	171556782	113247
202530910		202417495	202789302	113415
49441280		47000175	49554792	113512
230222024		230108466	232645929	113558
1433042		0	1546811	113769
241303551		241189753	241454648	113798
38811638		38697763	40403251	113875
71610063		71134599	71723946	113883
195304481		195190525	199016909	113956
205157378		204192261	205271488	114110
225457411		225342939	227207540	114472
195305103		195190525	199016909	114578
153657637		153543058	154048517	114579
151790812		151676192	153543058	114620
158933635		156735521	159048414	114779
38812702		38697763	40403251	114939
169242464		169127492	169935995	114972
153658164		153543058	154048517	115106
43017569		42902410	43319242	115159
36474442		35871665	36589605	115163
38812945		38697763	40403251	115182
191176874		190591833	191292093	115219
153658311		153543058	154048517	115253
153658312		153543058	154048517	115254
153658320		153543058	154048517	115262
94237570		94122256	94805047	115314
215492527		214843201	215607862	115335
246293291		245779871	246408736	115445
195072345		193749812	195187810	115465
162065828		161405593	162181336	115508
118097385		117181060	118212979	115594
195072129		193749812	195187810	115681
239531986		239416264	241189753	115722
37421154		36609029	37536948	115794
207910197		207794241	208694574	115956
190475414		190135201	190591508	116094
151560092		150907883	151676192	116100
214214469		214098231	214843201	116238
176427309		175655317	176543600	116291
176427302		175655317	176543600	116298
203838794		203722477	204120412	116317
225459300		225342939	227207540	116361
151559781		150907883	151676192	116411
174288244		172992588	174404660	116416
40993334		40806786	41109932	116598
32469259		32352651	32623315	116608
59863510		59060504	59980148	116638
174521421		174404679	174955273	116742
57101129		56984223	57341231	116906
162064377		161405593	162181336	116959
80331880		80214885	82679003	116995
247263888		247037498	247380960	117072
57101314		56984223	57341231	117091
76486306		76369158	79933351	117148
246920344		246408736	247037498	117154
246920095		246408736	247037498	117403
153660513		153543058	154048517	117455
145856371		145704985	145973885	117514
25561991		25444379	26546558	117612
178453865		176543621	178571544	117679
115144451		115026578	116880085	117873
171674768		171556782	172753807	117986
109089899		108030540	109207919	118020
153661246		153543058	154048517	118188
190473306		190135201	190591508	118202
5130388		4954494	5248710	118322
43856175		43641991	43974547	118372
213777704		212869252	213896119	118415
5130181		4954494	5248710	118529
198898333		195190525	199016909	118576
57977724		57686924	58096334	118610
109327217		109208338	109669757	118879
24593528		23904492	24712412	118884
108149436		108030540	109207919	118896
246918582		246408736	247037498	118916
37656049		37537064	38697763	118985
239535251		239416264	241189753	118987
37656172		37537064	38697763	119108
224174318		221486402	224293455	119137
146127943		146008688	147142759	119255
57103598		56984223	57341231	119375
239535657		239416264	241189753	119393
112121736		112002187	112709052	119549
118904628		118785033	119337091	119595
35332807		35213161	35871665	119646
239211917		239092209	239416264	119708
180804241		178571796	180924016	119775
230228315		230108466	232645929	119849
147357523		147142759	147477399	119876
31653476		31424266	31773488	120012
215728551		215608525	216033157	120026
183785128		181242001	183905201	120073
58937208		58688168	59057312	120104
153663182		153543058	154048517	120124
5074667		4954494	5248710	120173
209406576		208694692	209526830	120254
96318328		96198063	98240321	120265
209406393		208694692	209526830	120437
94925538		94805047	95064793	120491
93001100		92588726	93121778	120678
94242951		94122256	94805047	120695
171017122		170459075	171137981	120859
244710415		243518111	244831873	121458
247159100		247037498	247380960	121602
118906652		118785033	119337091	121619
7823613		7701901	8614267	121712
114372735		114251007	114670215	121728
225464691		225342939	227207540	121752
248140261		248018474	0	121787
145852070		145704985	145973885	121815
218127967		218006106	218386752	121861
147599315		147477399	148334576	121916
218128035		218006106	218386752	121929
227740771		227207540	227862816	122045
175777368		175655317	176543600	122051
58935055		58688168	59057312	122257
203088082		202965779	203722477	122303
205149184		204192261	205271488	122304
170336709		169978326	170459075	122366
153665483		153543058	154048517	122425
32773167		32623315	32895691	122524
203845066		203722477	204120412	122589
32500724		32352651	32623315	122591
199504286		199381482	199647455	122804
45869766		45746923	46614940	122843
100733713		100610809	101418611	122904
119645023		119479961	119767936	122913
100733861		100610809	101418611	123052
27082271		26926117	27205584	123313
204315792		204192261	205271488	123531
153666671		153543058	154048517	123613
218129882		218006106	218386752	123776
114374908		114251007	114670215	123901
32747326		32623315	32895691	124011
153667113		153543058	154048517	124055
12098940		11974562	13300171	124378
112126595		112002187	112709052	124408
31649065		31424266	31773488	124423
156611084		155982675	156735521	124437
159870288		159745748	161405593	124540
162370278		162245636	162638011	124642
200341504		200216729	201421144	124775
159870541		159745748	161405593	124793
115151462		115026578	116880085	124884
246912474		246408736	247037498	125024
58932089		58688168	59057312	125223
241329381		241189753	241454648	125267
58931813		58688168	59057312	125499
86073636		85948078	88238729	125558
8774058		8643431	8899717	125659
[truncated: 4,302 more rows]

## Sheet: Chr2 
Chr2 brc breakpoint	NPC breakpoint	nearest NPC match 5'to position of brc break	Nearest NPC match 3' to position of BRC break	closest match					Sample name
34842	20325	22193	103100	12649					Chr2 Hereditar brc breakpoint			Mann-Whitney U test
81964	22193	22193	103100	21136					Sample size
82024	103100	22193	103100	21076					4766			Observations (x) in Chr2 brc breakpoint = 4766 median = 1.221040E+008 rank sum = 12,753,097
99136	106119	22193	103100	3964					Mean			Observations (y) in NPC breakpoint = 542 median = 98,010,219
99618	418941	22193	103100	3482					119354400			U = 1,393,336 U' = 1,189,836
105005	419605	103100	106119	1114					Standard deviation			Normalised statistic = 3.00983 (adjusted for ties)
115342	461946	106119	418941	9223					7.2597e+07			Lower side P = 0.9987 (H1: x tends to be less than y)
320190	1717530	106119	418941	98751								Upper side P = 0.0013 (H1: x tends to be greater than y)
330194	2969894	106119	418941	88747					Skewness			Two sided P = 0.0026 (H1: x tends to be distributed differently to y)
337343	3913175	106119	418941	81598					0.011667 P = 0.7419			Theta (U'/mn) = 0.46061 (95% CI: 0.435224 to 0.486249)
543422	3913175	461946	1717530	81476					Kurtosis			95% confidence interval for difference between medians or means:
571047	3913176	461946	1717530	109101					1.621466 P = *			Median difference = * (CI: * to *)
616460	3913176	461946	1717530	154514					Royston chi-sq
616539	4522126	461946	1717530	154593					*, P = *
655505	5100372	461946	1717530	193559
655732	5100687	461946	1717530	193786					Shapiro-Wilk W
835632	5395762	461946	1717530	373686					0.934022, V = 171.29376, P < 0.0001: Test unreliable with more than 2000 observations.
836379	5395762	461946	1717530	374433					Shapiro-Francia W'
863941	5395763	461946	1717530	401995					0.934426, V' = 76.939551, P < 0.0001
864003	5395763	461946	1717530	402057
875502	5996730	461946	1717530	413556					Sample unlikely to be from a normal distribution
909233	6592133	461946	1717530	447287
986030	7115873	461946	1717530	524084
986186	7412487	461946	1717530	524240					Sample name
1087960	8468044	461946	1717530	626014					Chr2 NPC breakpoint
1089703	8468463	461946	1717530	627757					Sample size
1153413	8623308	461946	1717530	564117					542
1154096	8643651	461946	1717530	563434					Mean
1168735	9045121	461946	1717530	548795					108923900
1170455	9065346	461946	1717530	547075					Standard deviation
1347033	9800673	461946	1717530	370497					7.37375e+07
1369497	9801300	461946	1717530	348033
1389744	10145647	461946	1717530	327786					Skewness
1665629	10321642	461946	1717530	51901					0.270588 P = 0.0104
1731282	10339900	1717530	2969894	13752					Kurtosis
1731333	10386914	1717530	2969894	13803					1.768819 P < 0.0001
1734617	10442165	1717530	2969894	17087					Royston chi-sq
1768693	10443230	1717530	2969894	51163					451.181459, P < 0.0001
2047414	10443839	1717530	2969894	329884
2069877	10444089	1717530	2969894	352347					Shapiro-Wilk W
2071531	10464027	1717530	2969894	354001					0.932034, V = 24.588137, P < 0.0001
2072847	11113592	1717530	2969894	355317					Shapiro-Francia W'
2073409	11369666	1717530	2969894	355879					0.934526, V' = 25.297343, P < 0.0001
2117672	11376353	1717530	2969894	400142
2185948	11690229	1717530	2969894	468418					Sample unlikely to be from a normal distribution
2186201	11690244	1717530	2969894	468671
2225026	11853387	1717530	2969894	507496
2325613	12165881	1717530	2969894	608083
2328791	12666900	1717530	2969894	611261
2352084	12714307	1717530	2969894	617810
2541205	12736519	1717530	2969894	428689
2545086	12806432	1717530	2969894	424808
2763263	12812338	1717530	2969894	206631
2763648	12826084	1717530	2969894	206246
2858763	13301856	1717530	2969894	111131
2920425	15338688	1717530	2969894	49469
2920800	15362055	1717530	2969894	49094
3010852	15540874	2969894	3913175	40958
3127845	15690069	2969894	3913175	157951
3136135	17761814	2969894	3913175	166241
3268281	17777135	2969894	3913175	298387
3274471	19191434	2969894	3913175	304577
3454859	19268502	2969894	3913175	458316
3490506	19792969	2969894	3913175	422669
3524782	19793025	2969894	3913175	388393
3563517	19882397	2969894	3913175	349658
3597753	19897816	2969894	3913175	315422
3625655	19897817	2969894	3913175	287520
3625655	20061750	2969894	3913175	287520
3956296	20442228	3913176	4522126	43120
4098082	20669410	3913176	4522126	184906
4110505	20674734	3913176	4522126	197329
4139894	21106263	3913176	4522126	226718
4141324	21106602	3913176	4522126	228148
4198048	21483084	3913176	4522126	284872
4201503	22015506	3913176	4522126	288327
4275940	22022728	3913176	4522126	246186
4276159	23879345	3913176	4522126	245967
4453093	24179383	3913176	4522126	69033
4457334	24811495	3913176	4522126	64792
4620235	24846227	4522126	5100372	98109
4706673	25191351	4522126	5100372	184547
5076429	25270858	4522126	5100372	23943
5100751	26107376	5100687	5395762	64
5445841	26186039	5395763	5996730	50078
5450309	26834135	5395763	5996730	54546
5453088	26834135	5395763	5996730	57325
5466064	26834246	5395763	5996730	70301
5793011	26855167	5395763	5996730	203719
5794291	26855167	5395763	5996730	202439
6001844	26855178	5996730	6592133	5114
6003243	27750268	5996730	6592133	6513
6174808	27750373	5996730	6592133	178078
6178338	28770167	5996730	6592133	181608
6221103	28924237	5996730	6592133	224373
6391436	29131332	5996730	6592133	200697
6393919	29881783	5996730	6592133	198214
6567035	30108246	5996730	6592133	25098
6571826	30146082	5996730	6592133	20307
6580592	30147912	5996730	6592133	11541
6783836	30194800	6592133	7115873	191703
6784214	30194805	6592133	7115873	192081
6784249	30701365	6592133	7115873	192116
6784402	30710846	6592133	7115873	192269
6879561	31605307	6592133	7115873	236312
6879910	31749504	6592133	7115873	235963
6999497	31749644	6592133	7115873	116376
7030279	31827145	6592133	7115873	85594
7058001	31938700	6592133	7115873	57872
7060155	31950799	6592133	7115873	55718
7119191	32232575	7115873	7412487	3318
7199603	32578519	7115873	7412487	83730
7214798	33253350	7115873	7412487	98925
7326414	33253378	7115873	7412487	86073
7326749	34692588	7115873	7412487	85738
7383641	34785624	7115873	7412487	28846
7388743	37096975	7115873	7412487	23744
7430390	37380608	7412487	8468044	17903
7430492	37381829	7412487	8468044	18005
7473264	37407730	7412487	8468044	60777
7513225	37407964	7412487	8468044	100738
7593767	38397590	7412487	8468044	181280
7606435	39446557	7412487	8468044	193948
7653896	39446559	7412487	8468044	241409
7698322	40711695	7412487	8468044	285835
7702531	41102431	7412487	8468044	290044
7706461	41103913	7412487	8468044	293974
7708374	41429532	7412487	8468044	295887
7812914	41742326	7412487	8468044	400427
7858279	41742329	7412487	8468044	445792
7865010	41807187	7412487	8468044	452523
7892802	41989242	7412487	8468044	480315
7904404	41989285	7412487	8468044	491917
8255392	43543721	7412487	8468044	212652
8265883	46240447	7412487	8468044	202161
8269372	46243858	7412487	8468044	198672
8269772	46594685	7412487	8468044	198272
8393393	46670952	7412487	8468044	74651
8404058	46916829	7412487	8468044	63986
8408444	46917804	7412487	8468044	59600
8410716	47776091	7412487	8468044	57328
8410891	47777138	7412487	8468044	57153
8687371	48113884	8643651	9045121	43720
8717700	51686130	8643651	9045121	74049
8757691	51686577	8643651	9045121	114040
8904834	51691777	8643651	9045121	140287
8931179	51692012	8643651	9045121	113942
8931359	51719133	8643651	9045121	113762
9006851	51719148	8643651	9045121	38270
9035731	53436435	8643651	9045121	9390
9078017	53436503	9065346	9800673	12671
9138025	54777218	9065346	9800673	72679
9150069	55120646	9065346	9800673	84723
9212181	56263605	9065346	9800673	146835
9237177	56671858	9065346	9800673	171831
9293011	56672223	9065346	9800673	227665
9295420	56937907	9065346	9800673	230074
9369371	57060255	9065346	9800673	304025
9389723	57060389	9065346	9800673	324377
9583478	57678192	9065346	9800673	217195
9587973	57737825	9065346	9800673	212700
9588171	58066255	9065346	9800673	212502
9602899	58066684	9065346	9800673	197774
9630861	58166058	9065346	9800673	169812
9631099	58166060	9065346	9800673	169574
9654091	58172266	9065346	9800673	146582
9782079	58172284	9065346	9800673	18594
9798344	58992271	9065346	9800673	2329
9799080	59348947	9065346	9800673	1593
9819770	59358913	9801300	10145647	18470
9820432	59509235	9801300	10145647	19132
9848103	59509464	9801300	10145647	46803
9878609	59776000	9801300	10145647	77309
9888143	59776027	9801300	10145647	86843
9905641	59776431	9801300	10145647	104341
9934865	60462126	9801300	10145647	133565
9946623	60473254	9801300	10145647	145323
9977607	60668644	9801300	10145647	168040
10025992	60680152	9801300	10145647	119655
10121360	61000461	9801300	10145647	24287
10128918	62571020	9801300	10145647	16729
10132334	62592805	9801300	10145647	13313
10135688	62928092	9801300	10145647	9959
10144562	63521951	9801300	10145647	1085
10149013	64157445	10145647	10321642	3366
10370557	64177883	10339900	10386914	16357
10497650	64332711	10464027	11113592	33623
10522772	64477887	10464027	11113592	58745
10548741	64477887	10464027	11113592	84714
10548791	64485553	10464027	11113592	84764
10556886	64485555	10464027	11113592	92859
10563016	64741095	10464027	11113592	98989
10609396	64741209	10464027	11113592	145369
10611490	64904895	10464027	11113592	147463
10620406	64907099	10464027	11113592	156379
10620526	66022978	10464027	11113592	156499
10668717	66023098	10464027	11113592	204690
10686725	66845914	10464027	11113592	222698
10693800	67298095	10464027	11113592	229773
10698747	67306014	10464027	11113592	234720
10698756	67744936	10464027	11113592	234729
10756516	68016459	10464027	11113592	292489
10812580	68016708	10464027	11113592	301012
10812681	68397040	10464027	11113592	300911
10832564	68397256	10464027	11113592	281028
10859631	68397303	10464027	11113592	253961
10947973	69154939	10464027	11113592	165619
10951686	69154946	10464027	11113592	161906
11014325	69865406	10464027	11113592	99267
11014543	70271428	10464027	11113592	99049
11028655	70297480	10464027	11113592	84937
11032146	74653474	10464027	11113592	81446
11068959	74685766	10464027	11113592	44633
11089949	74833681	10464027	11113592	23643
11112831	74837117	10464027	11113592	761
11112941	75933746	10464027	11113592	651
11202206	75950228	11113592	11369666	88614
11233885	76043765	11113592	11369666	120293
11255206	76044417	11113592	11369666	114460
11255769	77728539	11113592	11369666	113897
11309522	78198214	11113592	11369666	60144
11332182	78200655	11113592	11369666	37484
11436124	78244354	11376353	11690229	59771
11441661	78244386	11376353	11690229	65308
11514406	78774716	11376353	11690229	138053
11559746	78795810	11376353	11690229	130483
11566249	78870410	11376353	11690229	123980
11582843	79045001	11376353	11690229	107386
11582993	79923859	11376353	11690229	107236
11701903	81676913	11690244	11853387	11659
11711774	81677172	11690244	11853387	21530
11762965	82218279	11690244	11853387	72721
11784346	82355552	11690244	11853387	69041
11977114	82387983	11853387	12165881	123727
11993051	83193190	11853387	12165881	139664
11996655	83194263	11853387	12165881	143268
12007365	83223656	11853387	12165881	153978
12271466	83271142	12165881	12666900	105585
12271707	83546557	12165881	12666900	105826
12276007	83548360	12165881	12666900	110126
12276027	83586322	12165881	12666900	110146
12300983	83588155	12165881	12666900	135102
12398853	83588404	12165881	12666900	232972
12533196	83623143	12165881	12666900	133704
12580368	83647073	12165881	12666900	86532
12618685	83702585	12165881	12666900	48215
12783622	83892938	12736519	12806432	22810
12824328	84110187	12812338	12826084	1756
12827567	84482452	12826084	13301856	1483
12848871	84498687	12826084	13301856	22787
12862360	84633978	12826084	13301856	36276
12862727	84634228	12826084	13301856	36643
13130813	84635020	12826084	13301856	171043
13161166	84636842	12826084	13301856	140690
13167223	84730722	12826084	13301856	134633
13178472	85796768	12826084	13301856	123384
13181520	85798416	12826084	13301856	120336
13196674	86618459	12826084	13301856	105182
13200010	86870046	12826084	13301856	101846
13200984	86905087	12826084	13301856	100872
13203424	87918209	12826084	13301856	98432
13213819	88158994	12826084	13301856	88037
13218835	88159124	12826084	13301856	83021
13258985	96209678	12826084	13301856	42871
13345124	96358755	13301856	15338688	43268
13387322	96442811	13301856	15338688	85466
13461027	97557997	13301856	15338688	159171
13476505	97569692	13301856	15338688	174649
13481213	97752845	13301856	15338688	179357
13481650	97753080	13301856	15338688	179794
13598329	98010219	13301856	15338688	296473
13639417	98010219	13301856	15338688	337561
13642196	98010233	13301856	15338688	340340
13742665	98010334	13301856	15338688	440809
13742920	98011744	13301856	15338688	441064
13925841	98011920	13301856	15338688	623985
13925917	98476533	13301856	15338688	624061
14107872	98664623	13301856	15338688	806016
14111677	98728364	13301856	15338688	809821
14111750	98817147	13301856	15338688	809894
14129284	98884561	13301856	15338688	827428
14129356	98984771	13301856	15338688	827500
14163333	98990084	13301856	15338688	861477
14167063	99917870	13301856	15338688	865207
14195850	99917873	13301856	15338688	893994
14253761	100519897	13301856	15338688	951905
14254289	100522853	13301856	15338688	952433
14436796	100912193	13301856	15338688	901892
14442934	101003646	13301856	15338688	895754
14481568	101904913	13301856	15338688	857120
14702305	102035915	13301856	15338688	636383
14730250	102143818	13301856	15338688	608438
14844769	102179895	13301856	15338688	493919
15046582	102180682	13301856	15338688	292106
15055672	102764862	13301856	15338688	283016
15187868	102979246	13301856	15338688	150820
15290623	103004599	13301856	15338688	48065
15290684	104699286	13301856	15338688	48004
15409282	104967342	15362055	15540874	47227
15447408	104967342	15362055	15540874	85353
15455135	104967569	15362055	15540874	85739
15504435	105149442	15362055	15540874	36439
15506183	105484386	15362055	15540874	34691
15652790	105551732	15540874	15690069	37279
15855448	105552193	15690069	17761814	165379
15858305	105639989	15690069	17761814	168236
15937549	105639989	15690069	17761814	247480
15937550	105735504	15690069	17761814	247481
16085285	105735504	15690069	17761814	395216
16086090	106594287	15690069	17761814	396021
16151344	108726316	15690069	17761814	461275
16154935	108726391	15690069	17761814	464866
16177445	108777877	15690069	17761814	487376
16177500	108777979	15690069	17761814	487431
16394347	109534304	15690069	17761814	704278
16398842	112228815	15690069	17761814	708773
16402366	112228815	15690069	17761814	712297
16429866	112228815	15690069	17761814	739797
16446282	112497394	15690069	17761814	756213
16471020	112544333	15690069	17761814	780951
16712742	115848151	15690069	17761814	1022673
16712926	115852614	15690069	17761814	1022857
16723866	119413501	15690069	17761814	1033797
16768979	121298177	15690069	17761814	992835
16902463	121298343	15690069	17761814	859351
16997530	125915496	15690069	17761814	764284
17017905	125915508	15690069	17761814	743909
17024414	129143347	15690069	17761814	737400
17226471	129246978	15690069	17761814	535343
17235982	135019906	15690069	17761814	525832
17245071	135022671	15690069	17761814	516743
17245138	135901150	15690069	17761814	516676
17248439	135901161	15690069	17761814	513375
17344936	140275012	15690069	17761814	416878
17345113	141032889	15690069	17761814	416701
17362541	141190597	15690069	17761814	399273
17499625	141195281	15690069	17761814	262189
17499675	142908474	15690069	17761814	262139
17507806	142987765	15690069	17761814	254008
17588807	143420739	15690069	17761814	173007
17674775	143423597	15690069	17761814	87039
17675110	144257768	15690069	17761814	86704
17723718	144519971	15690069	17761814	38096
17745406	145035219	15690069	17761814	16408
17777379	145035231	17777135	19191434	244
17972858	145536577	17777135	19191434	195723
18170232	145536579	17777135	19191434	393097
18184103	146466678	17777135	19191434	406968
18193784	146466819	17777135	19191434	416649
18275495	146486335	17777135	19191434	498360
18276708	146486337	17777135	19191434	499573
18278097	147413116	17777135	19191434	500962
18280341	147419924	17777135	19191434	503206
18339732	147841183	17777135	19191434	562597
18347204	147871447	17777135	19191434	570069
18368570	147874852	17777135	19191434	591435
18377925	147875451	17777135	19191434	600790
18459033	148102349	17777135	19191434	681898
18459793	148311327	17777135	19191434	682658
18524372	149011321	17777135	19191434	667062
18557595	149011373	17777135	19191434	633839
18558547	149591782	17777135	19191434	632887
18648397	149592559	17777135	19191434	543037
18702378	150519904	17777135	19191434	489056
18865469	150524291	17777135	19191434	325965
18961557	151646206	17777135	19191434	229877
18966662	151646378	17777135	19191434	224772
19035500	152201816	17777135	19191434	155934
19038639	152214804	17777135	19191434	152795
19107761	152214809	17777135	19191434	83673
19159929	152233551	17777135	19191434	31505
19179301	152520873	17777135	19191434	12133
19185489	154394097	17777135	19191434	5945
19199003	154521651	19191434	19268502	7569
19201885	155832048	19191434	19268502	10451
19281845	155833087	19268502	19792969	13343
19282136	155910107	19268502	19792969	13634
19338318	157077853	19268502	19792969	69816
19370327	157138548	19268502	19792969	101825
19603205	158862942	19268502	19792969	189764
19603971	158862942	19268502	19792969	188998
19714035	158862954	19268502	19792969	78934
19720982	161231333	19268502	19792969	71987
19758442	161233443	19268502	19792969	34527
19767087	161492972	19268502	19792969	25882
19772846	163807523	19268502	19792969	20123
19827411	163832731	19793025	19882397	34386
19869525	164852454	19793025	19882397	12872
19877626	165037526	19793025	19882397	4771
19879548	165543516	19793025	19882397	2849
19883093	166116636	19882397	19897816	696
19907814	166350900	19897817	20061750	9997
19914731	166363173	19897817	20061750	16914
19954488	166363271	19897817	20061750	56671
19970429	166519395	19897817	20061750	72612
20009342	166519674	19897817	20061750	52408
20010512	167907855	19897817	20061750	51238
20045761	167950291	19897817	20061750	15989
20075873	168272482	20061750	20442228	14123
20119157	168272639	20061750	20442228	57407
20137984	168724052	20061750	20442228	76234
20138079	169184831	20061750	20442228	76329
20208590	170328362	20061750	20442228	146840
20208794	172487801	20061750	20442228	147044
20259519	172487961	20061750	20442228	182709
20322800	172696365	20061750	20442228	119428
20379916	173678903	20061750	20442228	62312
20388580	173887624	20061750	20442228	53648
20388811	174032947	20061750	20442228	53417
20433339	174744175	20061750	20442228	8889
20433585	175446760	20061750	20442228	8643
20490005	177315708	20442228	20669410	47777
20496250	178149671	20442228	20669410	54022
20559516	181523274	20442228	20669410	109894
20566678	181523736	20442228	20669410	102732
20566703	181890678	20442228	20669410	102707
20627512	181890683	20442228	20669410	41898
20919279	181891097	20674734	21106263	186984
20924768	181891104	20674734	21106263	181495
21036263	182385405	20674734	21106263	70000
21040028	182735161	20674734	21106263	66235
21114346	183381655	21106602	21483084	7744
21114400	183492395	21106602	21483084	7798
21142245	183842700	21106602	21483084	35643
21200502	183882360	21106602	21483084	93900
21296853	184717238	21106602	21483084	186231
21386508	186490070	21106602	21483084	96576
21386617	186503388	21106602	21483084	96467
21710239	187281654	21483084	22015506	227155
21723084	187468136	21483084	22015506	240000
21785764	187501631	21483084	22015506	229742
21786536	187572571	21483084	22015506	228970
22011655	187572599	21483084	22015506	3851
22011775	187580106	21483084	22015506	3731
22067039	187918218	22022728	23879345	44311
22139115	188154165	22022728	23879345	116387
22178269	188392567	22022728	23879345	155541
22178466	191548153	22022728	23879345	155738
22213522	191548210	22022728	23879345	190794
22235271	192416650	22022728	23879345	212543
22236063	192418066	22022728	23879345	213335
22239094	193118387	22022728	23879345	216366
22277898	193657525	22022728	23879345	255170
22278633	194659931	22022728	23879345	255905
22304830	194660442	22022728	23879345	282102
22340942	198664048	22022728	23879345	318214
22349224	198668573	22022728	23879345	326496
22361045	198678549	22022728	23879345	338317
22371844	198681598	22022728	23879345	349116
22454849	198812397	22022728	23879345	432121
22455752	198812949	22022728	23879345	433024
22607494	199378447	22022728	23879345	584766
22607716	199620944	22022728	23879345	584988
22777302	199989248	22022728	23879345	754574
22777353	200490752	22022728	23879345	754625
22855377	200966784	22022728	23879345	832649
22864541	200973012	22022728	23879345	841813
23153978	201557155	22022728	23879345	725367
23275079	202165970	22022728	23879345	604266
23384361	202178740	22022728	23879345	494984
23388673	203659656	22022728	23879345	490672
23389872	204229993	22022728	23879345	489473
23391604	205010078	22022728	23879345	487741
23408250	205364536	22022728	23879345	471095
23415454	205701641	22022728	23879345	463891
23531274	211908412	22022728	23879345	348071
23541484	212054285	22022728	23879345	337861
23544446	212944511	22022728	23879345	334899
23561459	212945230	22022728	23879345	317886
23561724	214286570	22022728	23879345	317621
23574838	214743974	22022728	23879345	304507
23575863	215261019	22022728	23879345	303482
23581021	215470949	22022728	23879345	298324
23613441	215474025	22022728	23879345	265904
23614326	216920401	22022728	23879345	265019
23614326	217103576	22022728	23879345	265019
23635858	217122870	22022728	23879345	243487
23680936	217658202	22022728	23879345	198409
23683269	217661189	22022728	23879345	196076
23699761	217661578	22022728	23879345	179584
23720957	217672351	22022728	23879345	158388
23721197	217715886	22022728	23879345	158148
23721311	218916095	22022728	23879345	158034
23793066	218916095	22022728	23879345	86279
23795001	218916528	22022728	23879345	84344
23812793	218916528	22022728	23879345	66552
23948630	219008077	23879345	24179383	69285
23967717	219033807	23879345	24179383	88372
23967810	219318585	23879345	24179383	88465
23974071	219319345	23879345	24179383	94726
23978603	219323595	23879345	24179383	99258
23993235	219323638	23879345	24179383	113890
24011889	220192766	23879345	24179383	132544
24038245	220407090	23879345	24179383	141138
24038357	222284642	23879345	24179383	141026
24059346	223110959	23879345	24179383	120037
24062543	223259179	23879345	24179383	116840
24066518	223260931	23879345	24179383	112865
24082425	223819399	23879345	24179383	96958
24112660	224215233	23879345	24179383	66723
24253969	224811046	24179383	24811495	74586
24254333	224812245	24179383	24811495	74950
24254488	224812879	24179383	24811495	75105
24254848	225145243	24179383	24811495	75465
24259675	226840813	24179383	24811495	80292
24273163	226840847	24179383	24811495	93780
24277046	228116734	24179383	24811495	97663
24277124	228612410	24179383	24811495	97741
24279991	228619488	24179383	24811495	100608
24287514	229590220	24179383	24811495	108131
24325874	229590235	24179383	24811495	146491
24339010	229664349	24179383	24811495	159627
24339741	231450102	24179383	24811495	160358
24376414	231450260	24179383	24811495	197031
24399530	231596405	24179383	24811495	220147
24410863	231622354	24179383	24811495	231480
24452867	231638965	24179383	24811495	273484
24521745	231639123	24179383	24811495	289750
24576129	231654980	24179383	24811495	235366
24671309	232270557	24179383	24811495	140186
24673463	232284809	24179383	24811495	138032
24691303	232309407	24179383	24811495	120192
24762233	232551961	24179383	24811495	49262
24764628	234328251	24179383	24811495	46867
24768470	235151734	24179383	24811495	43025
24784423	235151840	24179383	24811495	27072
24824330	235165175	24811495	24846227	12835
24832613	235168346	24811495	24846227	13614
24859681	235627363	24846227	25191351	13454
24911411	236135823	24846227	25191351	65184
24913132	236149323	24846227	25191351	66905
25010999	236393277	24846227	25191351	164772
25017460	238715318	24846227	25191351	171233
25182488	239035350	24846227	25191351	8863
25182735	240985406	24846227	25191351	8616
25185594	240986018	24846227	25191351	5757
25187189	241194542	24846227	25191351	4162
25194111	241194547	25191351	25270858	2760
25287749	241273312	25270858	26107376	16891
25288299	241273318	25270858	26107376	17441
25372460	241836944	25270858	26107376	101602
25418356	241837373	25270858	26107376	147498
25420760		25270858	26107376	149902
25505554		25270858	26107376	234696
25623728		25270858	26107376	352870
25637096		25270858	26107376	366238
25640929		25270858	26107376	370071
25647128		25270858	26107376	376270
25665285		25270858	26107376	394427
25668092		25270858	26107376	397234
25669856		25270858	26107376	398998
25669889		25270858	26107376	399031
25781054		25270858	26107376	326322
25793184		25270858	26107376	314192
25801786		25270858	26107376	305590
25802731		25270858	26107376	304645
25806469		25270858	26107376	300907
25808754		25270858	26107376	298622
25816509		25270858	26107376	290867
25819030		25270858	26107376	288346
25819187		25270858	26107376	288189
25821815		25270858	26107376	285561
25821911		25270858	26107376	285465
25849295		25270858	26107376	258081
25852848		25270858	26107376	254528
25853218		25270858	26107376	254158
25955645		25270858	26107376	151731
26051732		25270858	26107376	55644
26060077		25270858	26107376	47299
26093230		25270858	26107376	14146
26111861		26107376	26186039	4485
26111915		26107376	26186039	4539
26162208		26107376	26186039	23831
26165051		26107376	26186039	20988
26343194		26186039	26834135	157155
26353230		26186039	26834135	167191
26470586		26186039	26834135	284547
26662822		26186039	26834135	171313
26663073		26186039	26834135	171062
26683015		26186039	26834135	151120
26683085		26186039	26834135	151050
26696988		26186039	26834135	137147
26768471		26186039	26834135	65664
26770082		26186039	26834135	64053
26781317		26186039	26834135	52818
26781450		26186039	26834135	52685
26803507		26186039	26834135	30628
26804793		26186039	26834135	29342
26828830		26186039	26834135	5305
26835176		26834246	26855167	930
27061740		26855178	27750268	206562
27091030		26855178	27750268	235852
27091165		26855178	27750268	235987
27109488		26855178	27750268	254310
27189246		26855178	27750268	334068
27189312		26855178	27750268	334134
27255555		26855178	27750268	400377
27276325		26855178	27750268	421147
27362939		26855178	27750268	387329
27366114		26855178	27750268	384154
27366335		26855178	27750268	383933
27366374		26855178	27750268	383894
27372253		26855178	27750268	378015
27388728		26855178	27750268	361540
27391934		26855178	27750268	358334
27401557		26855178	27750268	348711
27407497		26855178	27750268	342771
27430062		26855178	27750268	320206
27439858		26855178	27750268	310410
27448684		26855178	27750268	301584
27521253		26855178	27750268	229015
27521616		26855178	27750268	228652
27528294		26855178	27750268	221974
27544535		26855178	27750268	205733
27629779		26855178	27750268	120489
27638841		26855178	27750268	111427
27639413		26855178	27750268	110855
27660900		26855178	27750268	89368
27742004		26855178	27750268	8264
27743155		26855178	27750268	7113
27748957		26855178	27750268	1311
27801439		27750373	28770167	51066
27801619		27750373	28770167	51246
27838644		27750373	28770167	88271
27839974		27750373	28770167	89601
27855353		27750373	28770167	104980
27876450		27750373	28770167	126077
27876450		27750373	28770167	126077
27922778		27750373	28770167	172405
27956155		27750373	28770167	205782
28418627		27750373	28770167	351540
28421057		27750373	28770167	349110
28423880		27750373	28770167	346287
28534841		27750373	28770167	235326
28645322		27750373	28770167	124845
28721177		27750373	28770167	48990
28761344		27750373	28770167	8823
28761421		27750373	28770167	8746
28813957		28770167	28924237	43790
28821025		28770167	28924237	50858
29075858		28924237	29131332	55474
29229038		29131332	29881783	97706
29265186		29131332	29881783	133854
29368152		29131332	29881783	236820
29389290		29131332	29881783	257958
29389448		29131332	29881783	258116
29534010		29131332	29881783	347773
29543373		29131332	29881783	338410
29611734		29131332	29881783	270049
29613732		29131332	29881783	268051
29665284		29131332	29881783	216499
29676187		29131332	29881783	205596
29677800		29131332	29881783	203983
29921745		29881783	30108246	39962
29931458		29881783	30108246	49675
29963590		29881783	30108246	81807
29963648		29881783	30108246	81865
29965467		29881783	30108246	83684
29965614		29881783	30108246	83831
30093500		29881783	30108246	14746
30093500		29881783	30108246	14746
30093561		29881783	30108246	14685
30093561		29881783	30108246	14685
30171223		30147912	30194800	23311
30307405		30194805	30701365	112600
30440926		30194805	30701365	246121
30444431		30194805	30701365	249626
30609480		30194805	30701365	91885
30845427		30710846	31605307	134581
30845437		30710846	31605307	134591
30855885		30710846	31605307	145039
30875173		30710846	31605307	164327
30875250		30710846	31605307	164404
30876017		30710846	31605307	165171
30876868		30710846	31605307	166022
30879351		30710846	31605307	168505
30984987		30710846	31605307	274141
30988087		30710846	31605307	277241
31075344		30710846	31605307	364498
31096245		30710846	31605307	385399
31100517		30710846	31605307	389671
31346363		30710846	31605307	258944
31354490		30710846	31605307	250817
31375981		30710846	31605307	229326
31519724		30710846	31605307	85583
31528783		30710846	31605307	76524
31535073		30710846	31605307	70234
31787547		31749644	31827145	37903
31787548		31749644	31827145	37904
31793653		31749644	31827145	33492
31793654		31749644	31827145	33491
31918638		31827145	31938700	20062
31946412		31938700	31950799	4387
31972427		31950799	32232575	21628
31986504		31950799	32232575	35705
32000630		31950799	32232575	49831
32023945		31950799	32232575	73146
32027415		31950799	32232575	76616
32035496		31950799	32232575	84697
32042157		31950799	32232575	91358
32045572		31950799	32232575	94773
32147482		31950799	32232575	85093
32178264		31950799	32232575	54311
32185275		31950799	32232575	47300
32237730		32232575	32578519	5155
32273844		32232575	32578519	41269
32289959		32232575	32578519	57384
32307437		32232575	32578519	74862
32315695		32232575	32578519	83120
32317998		32232575	32578519	85423
32516325		32232575	32578519	62194
32842331		32578519	33253350	263812
32842362		32578519	33253350	263843
32866064		32578519	33253350	287545
32873791		32578519	33253350	295272
33076622		32578519	33253350	176728
33077472		32578519	33253350	175878
33077477		32578519	33253350	175873
33079576		32578519	33253350	173774
33082964		32578519	33253350	170386
33231989		32578519	33253350	21361
33275413		33253378	34692588	22035
33294568		33253378	34692588	41190
33323184		33253378	34692588	69806
33338801		33253378	34692588	85423
33379032		33253378	34692588	125654
33383325		33253378	34692588	129947
33539163		33253378	34692588	285785
33544124		33253378	34692588	290746
33555915		33253378	34692588	302537
33577098		33253378	34692588	323720
33588575		33253378	34692588	335197
33591138		33253378	34692588	337760
33595744		33253378	34692588	342366
33701055		33253378	34692588	447677
33702158		33253378	34692588	448780
33756436		33253378	34692588	503058
33899685		33253378	34692588	646307
33899818		33253378	34692588	646440
34000028		33253378	34692588	692560
34036771		33253378	34692588	655817
34037786		33253378	34692588	654802
34069561		33253378	34692588	623027
34074330		33253378	34692588	618258
34112087		33253378	34692588	580501
34112147		33253378	34692588	580441
34170612		33253378	34692588	521976
34171225		33253378	34692588	521363
34191258		33253378	34692588	501330
34192451		33253378	34692588	500137
34384296		33253378	34692588	308292
34458886		33253378	34692588	233702
34466871		33253378	34692588	225717
34667605		33253378	34692588	24983
34667606		33253378	34692588	24982
34667606		33253378	34692588	24982
34667942		33253378	34692588	24646
34667946		33253378	34692588	24642
34667946		33253378	34692588	24642
34929975		34785624	37096975	144351
34930705		34785624	37096975	145081
34979888		34785624	37096975	194264
34983524		34785624	37096975	197900
34990150		34785624	37096975	204526
35006788		34785624	37096975	221164
35018583		34785624	37096975	232959
35018583		34785624	37096975	232959
35019877		34785624	37096975	234253
35019878		34785624	37096975	234254
35349165		34785624	37096975	563541
35350564		34785624	37096975	564940
35379378		34785624	37096975	593754
35386990		34785624	37096975	601366
35490238		34785624	37096975	704614
35490304		34785624	37096975	704680
35493968		34785624	37096975	708344
35494021		34785624	37096975	708397
35496873		34785624	37096975	711249
35510203		34785624	37096975	724579
35513265		34785624	37096975	727641
35553809		34785624	37096975	768185
35554735		34785624	37096975	769111
35587297		34785624	37096975	801673
35590104		34785624	37096975	804480
35608790		34785624	37096975	823166
35730587		34785624	37096975	944963
35739235		34785624	37096975	953611
35784069		34785624	37096975	998445
35784145		34785624	37096975	998521
35824996		34785624	37096975	1039372
35862147		34785624	37096975	1076523
35863905		34785624	37096975	1078281
35948947		34785624	37096975	1148028
36188767		34785624	37096975	908208
36189954		34785624	37096975	907021
36227907		34785624	37096975	869068
36260479		34785624	37096975	836496
36270336		34785624	37096975	826639
36270940		34785624	37096975	826035
36271947		34785624	37096975	825028
36271947		34785624	37096975	825028
36398361		34785624	37096975	698614
36432570		34785624	37096975	664405
36432630		34785624	37096975	664345
36452677		34785624	37096975	644298
36463112		34785624	37096975	633863
36469601		34785624	37096975	627374
36470381		34785624	37096975	626594
36484441		34785624	37096975	612534
36484448		34785624	37096975	612527
36484448		34785624	37096975	612527
36521124		34785624	37096975	575851
36522903		34785624	37096975	574072
36602104		34785624	37096975	494871
36612915		34785624	37096975	484060
36619757		34785624	37096975	477218
36620671		34785624	37096975	476304
36624845		34785624	37096975	472130
36676514		34785624	37096975	420461
36710566		34785624	37096975	386409
36710581		34785624	37096975	386394
36716827		34785624	37096975	380148
36730565		34785624	37096975	366410
36753554		34785624	37096975	343421
36764644		34785624	37096975	332331
36814567		34785624	37096975	282408
36841433		34785624	37096975	255542
36871365		34785624	37096975	225610
36922470		34785624	37096975	174505
36957555		34785624	37096975	139420
37187042		37096975	37380608	90067
37196645		37096975	37380608	99670
37239513		37096975	37380608	141095
37275507		37096975	37380608	105101
37284146		37096975	37380608	96462
37296170		37096975	37380608	84438
37319353		37096975	37380608	61255
37321799		37096975	37380608	58809
37370929		37096975	37380608	9679
37377815		37096975	37380608	2793
37377824		37096975	37380608	2784
37448683		37407964	38397590	40719
37477692		37407964	38397590	69728
37544585		37407964	38397590	136621
37549918		37407964	38397590	141954
37550255		37407964	38397590	142291
37550813		37407964	38397590	142849
37589571		37407964	38397590	181607
37860585		37407964	38397590	452621
37863568		37407964	38397590	455604
37878359		37407964	38397590	470395
37878363		37407964	38397590	470399
37886246		37407964	38397590	478282
37894313		37407964	38397590	486349
37957571		37407964	38397590	440019
38099217		37407964	38397590	298373
38112254		37407964	38397590	285336
38159042		37407964	38397590	238548
38160480		37407964	38397590	237110
38163272		37407964	38397590	234318
38169362		37407964	38397590	228228
38176637		37407964	38397590	220953
38181979		37407964	38397590	215611
38205037		37407964	38397590	192553
38283506		37407964	38397590	114084
38290665		37407964	38397590	106925
38310685		37407964	38397590	86905
38313161		37407964	38397590	84429
38329011		37407964	38397590	68579
38338455		37407964	38397590	59135
38352841		37407964	38397590	44749
38382152		37407964	38397590	15438
38382549		37407964	38397590	15041
38396048		37407964	38397590	1542
38428766		38397590	39446557	31176
38487680		38397590	39446557	90090
38490317		38397590	39446557	92727
38499905		38397590	39446557	102315
38596293		38397590	39446557	198703
38619103		38397590	39446557	221513
38732048		38397590	39446557	334458
38743813		38397590	39446557	346223
38972855		38397590	39446557	473702
38973048		38397590	39446557	473509
38985413		38397590	39446557	461144
38987395		38397590	39446557	459162
38990822		38397590	39446557	455735
38993052		38397590	39446557	453505
38993962		38397590	39446557	452595
38996024		38397590	39446557	450533
38996192		38397590	39446557	450365
39013456		38397590	39446557	433101
39147153		38397590	39446557	299404
39147581		38397590	39446557	298976
39148247		38397590	39446557	298310
39148541		38397590	39446557	298016
39148869		38397590	39446557	297688
39152837		38397590	39446557	293720
39155605		38397590	39446557	290952
39155824		38397590	39446557	290733
39169094		38397590	39446557	277463
39169262		38397590	39446557	277295
39339483		38397590	39446557	107074
39370990		38397590	39446557	75567
39376377		38397590	39446557	70180
39393526		38397590	39446557	53031
39396745		38397590	39446557	49812
39396872		38397590	39446557	49685
39431919		38397590	39446557	14638
39432223		38397590	39446557	14334
39471005		39446559	40711695	24446
39471101		39446559	40711695	24542
39487044		39446559	40711695	40485
39619542		39446559	40711695	172983
40048260		39446559	40711695	601701
40050397		39446559	40711695	603838
40199503		39446559	40711695	512192
40477834		39446559	40711695	233861
40479799		39446559	40711695	231896
40958183		40711695	41102431	144248
40976542		40711695	41102431	125889
40977190		40711695	41102431	125241
41325867		41103913	41429532	103665
41343927		41103913	41429532	85605
41508870		41429532	41742326	79338
41520595		41429532	41742326	91063
41608990		41429532	41742326	133336
41702031		41429532	41742326	40295
41708403		41429532	41742326	33923
41977427		41807187	41989242	11815
42112777		41989285	43543721	123492
42153319		41989285	43543721	164034
42169337		41989285	43543721	180052
42192212		41989285	43543721	202927
42223103		41989285	43543721	233818
42305945		41989285	43543721	316660
42306834		41989285	43543721	317549
42309441		41989285	43543721	320156
42337796		41989285	43543721	348511
42343387		41989285	43543721	354102
42344006		41989285	43543721	354721
42367815		41989285	43543721	378530
42456038		41989285	43543721	466753
42456617		41989285	43543721	467332
42456625		41989285	43543721	467340
42456889		41989285	43543721	467604
42456893		41989285	43543721	467608
42482148		41989285	43543721	492863
42487351		41989285	43543721	498066
42644159		41989285	43543721	654874
42644188		41989285	43543721	654903
42672154		41989285	43543721	682869
42707853		41989285	43543721	718568
42791702		41989285	43543721	752019
42792686		41989285	43543721	751035
42837226		41989285	43543721	706495
42857974		41989285	43543721	685747
42858038		41989285	43543721	685683
42975460		41989285	43543721	568261
42977668		41989285	43543721	566053
43010443		41989285	43543721	533278
43038731		41989285	43543721	504990
43038810		41989285	43543721	504911
43058306		41989285	43543721	485415
43109408		41989285	43543721	434313
43123694		41989285	43543721	420027
43156976		41989285	43543721	386745
43200853		41989285	43543721	342868
43203056		41989285	43543721	340665
43206156		41989285	43543721	337565
43208918		41989285	43543721	334803
43219405		41989285	43543721	324316
43224029		41989285	43543721	319692
43228349		41989285	43543721	315372
43251772		41989285	43543721	291949
43266444		41989285	43543721	277277
43271245		41989285	43543721	272476
43285180		41989285	43543721	258541
43309140		41989285	43543721	234581
43309304		41989285	43543721	234417
43329905		41989285	43543721	213816
43331693		41989285	43543721	212028
43338248		41989285	43543721	205473
43360255		41989285	43543721	183466
43439291		41989285	43543721	104430
43448603		41989285	43543721	95118
43448836		41989285	43543721	94885
43464222		41989285	43543721	79499
43478391		41989285	43543721	65330
43548883		43543721	46240447	5162
43549018		43543721	46240447	5297
43619023		43543721	46240447	75302
43627063		43543721	46240447	83342
43640793		43543721	46240447	97072
43645450		43543721	46240447	101729
43656159		43543721	46240447	112438
43692093		43543721	46240447	148372
43702235		43543721	46240447	158514
43702392		43543721	46240447	158671
43703777		43543721	46240447	160056
43819104		43543721	46240447	275383
44082613		43543721	46240447	538892
44083039		43543721	46240447	539318
44087161		43543721	46240447	543440
44087166		43543721	46240447	543445
44097467		43543721	46240447	553746
44118516		43543721	46240447	574795
44118704		43543721	46240447	574983
44376045		43543721	46240447	832324
44380655		43543721	46240447	836934
44383278		43543721	46240447	839557
44383292		43543721	46240447	839571
44391550		43543721	46240447	847829
44690776		43543721	46240447	1147055
44691033		43543721	46240447	1147312
44728570		43543721	46240447	1184849
44825102		43543721	46240447	1281381
44825267		43543721	46240447	1281546
44889795		43543721	46240447	1346074
44889996		43543721	46240447	1346275
44930859		43543721	46240447	1309588
44936839		43543721	46240447	1303608
44991279		43543721	46240447	1249168
44992297		43543721	46240447	1248150
45198734		43543721	46240447	1041713
45209599		43543721	46240447	1030848
45209701		43543721	46240447	1030746
45211415		43543721	46240447	1029032
45214559		43543721	46240447	1025888
45347587		43543721	46240447	892860
45367095		43543721	46240447	873352
45401606		43543721	46240447	838841
45459303		43543721	46240447	781144
45470547		43543721	46240447	769900
45473221		43543721	46240447	767226
45477122		43543721	46240447	763325
45482715		43543721	46240447	757732
45484052		43543721	46240447	756395
45484418		43543721	46240447	756029
45485593		43543721	46240447	754854
45564406		43543721	46240447	676041
45655896		43543721	46240447	584551
45656228		43543721	46240447	584219
45669196		43543721	46240447	571251
45669308		43543721	46240447	571139
45817966		43543721	46240447	422481
45818289		43543721	46240447	422158
45899074		43543721	46240447	341373
45916223		43543721	46240447	324224
45932052		43543721	46240447	308395
45932055		43543721	46240447	308392
45937550		43543721	46240447	302897
45940314		43543721	46240447	300133
45940321		43543721	46240447	300126
45958785		43543721	46240447	281662
45967058		43543721	46240447	273389
45968220		43543721	46240447	272227
45988025		43543721	46240447	252422
46008121		43543721	46240447	232326
46095142		43543721	46240447	145305
46096145		43543721	46240447	144302
46186933		43543721	46240447	53514
46190238		43543721	46240447	50209
46202619		43543721	46240447	37828
46246686		46243858	46594685	2828
46344740		46243858	46594685	100882
46357114		46243858	46594685	113256
46408221		46243858	46594685	164363
46563702		46243858	46594685	30983
46618862		46594685	46670952	24177
46621577		46594685	46670952	26892
46648691		46594685	46670952	22261
46660375		46594685	46670952	10577
46660680		46594685	46670952	10272
46674351		46670952	46916829	3399
46701659		46670952	46916829	30707
46702667		46670952	46916829	31715
46769474		46670952	46916829	98522
46880445		46670952	46916829	36384
46884055		46670952	46916829	32774
46887601		46670952	46916829	29228
47012430		46917804	47776091	94626
47016317		46917804	47776091	98513
47027309		46917804	47776091	109505
47072589		46917804	47776091	154785
47072749		46917804	47776091	154945
47086789		46917804	47776091	168985
47091668		46917804	47776091	173864
47095480		46917804	47776091	177676
47099257		46917804	47776091	181453
47120714		46917804	47776091	202910
47134348		46917804	47776091	216544
47139174		46917804	47776091	221370
47151926		46917804	47776091	234122
47155721		46917804	47776091	237917
47166255		46917804	47776091	248451
47229721		46917804	47776091	311917
47230044		46917804	47776091	312240
47230336		46917804	47776091	312532
47262989		46917804	47776091	345185
47263129		46917804	47776091	345325
47329229		46917804	47776091	411425
47329491		46917804	47776091	411687
47330656		46917804	47776091	412852
47335235		46917804	47776091	417431
47354646		46917804	47776091	421445
47367367		46917804	47776091	408724
47409551		46917804	47776091	366540
47421474		46917804	47776091	354617
47594269		46917804	47776091	181822
47601446		46917804	47776091	174645
47617455		46917804	47776091	158636
47621013		46917804	47776091	155078
47637881		46917804	47776091	138210
47643174		46917804	47776091	132917
47692965		46917804	47776091	83126
47693250		46917804	47776091	82841
47723921		46917804	47776091	52170
47740869		46917804	47776091	35222
47789321		47777138	48113884	12183
47806920		47777138	48113884	29782
47807954		47777138	48113884	30816
47807958		47777138	48113884	30820
47808250		47777138	48113884	31112
47808327		47777138	48113884	31189
47808429		47777138	48113884	31291
47809158		47777138	48113884	32020
47809268		47777138	48113884	32130
47809600		47777138	48113884	32462
47809710		47777138	48113884	32572
47810314		47777138	48113884	33176
47810428		47777138	48113884	33290
47813232		47777138	48113884	36094
47813272		47777138	48113884	36134
47813378		47777138	48113884	36240
47813789		47777138	48113884	36651
47818866		47777138	48113884	41728
47818879		47777138	48113884	41741
47839826		47777138	48113884	62688
47840955		47777138	48113884	63817
47977921		47777138	48113884	135963
47981392		47777138	48113884	132492
48060319		47777138	48113884	53565
48188466		48113884	51686130	74582
48288223		48113884	51686130	174339
48353769		48113884	51686130	239885
48353785		48113884	51686130	239901
48354049		48113884	51686130	240165
48369968		48113884	51686130	256084
48395468		48113884	51686130	281584
48405946		48113884	51686130	292062
48407628		48113884	51686130	293744
48434947		48113884	51686130	321063
48445007		48113884	51686130	331123
48459059		48113884	51686130	345175
48465870		48113884	51686130	351986
48609272		48113884	51686130	495388
48883569		48113884	51686130	769685
48888073		48113884	51686130	774189
48888473		48113884	51686130	774589
48888538		48113884	51686130	774654
49033448		48113884	51686130	919564
49034407		48113884	51686130	920523
49041557		48113884	51686130	927673
49111508		48113884	51686130	997624
49734193		48113884	51686130	1620309
49741928		48113884	51686130	1628044
49764127		48113884	51686130	1650243
49765663		48113884	51686130	1651779
49853654		48113884	51686130	1739770
49857381		48113884	51686130	1743497
49864982		48113884	51686130	1751098
49865083		48113884	51686130	1751199
50055373		48113884	51686130	1630757
50056905		48113884	51686130	1629225
50198998		48113884	51686130	1487132
50205234		48113884	51686130	1480896
50207195		48113884	51686130	1478935
50370406		48113884	51686130	1315724
50417323		48113884	51686130	1268807
50417424		48113884	51686130	1268706
50505344		48113884	51686130	1180786
50506642		48113884	51686130	1179488
50507377		48113884	51686130	1178753
50508384		48113884	51686130	1177746
50519495		48113884	51686130	1166635
50519594		48113884	51686130	1166536
50535440		48113884	51686130	1150690
50535644		48113884	51686130	1150486
50538692		48113884	51686130	1147438
50538875		48113884	51686130	1147255
50539915		48113884	51686130	1146215
50585482		48113884	51686130	1100648
50598547		48113884	51686130	1087583
50616237		48113884	51686130	1069893
50771034		48113884	51686130	915096
50790098		48113884	51686130	896032
50799744		48113884	51686130	886386
50973777		48113884	51686130	712353
50989738		48113884	51686130	696392
51142664		48113884	51686130	543466
51202336		48113884	51686130	483794
51215852		48113884	51686130	470278
51355175		48113884	51686130	330955
51436970		48113884	51686130	249160
51438025		48113884	51686130	248105
51850527		51719148	53436435	131379
51850811		51719148	53436435	131663
52005970		51719148	53436435	286822
52299290		51719148	53436435	580142
52450451		51719148	53436435	731303
52451288		51719148	53436435	732140
52454763		51719148	53436435	735615
52473842		51719148	53436435	754694
52710932		51719148	53436435	725503
52716868		51719148	53436435	719567
52854386		51719148	53436435	582049
52861102		51719148	53436435	575333
52886495		51719148	53436435	549940
52917342		51719148	53436435	519093
52919223		51719148	53436435	517212
53033041		51719148	53436435	403394
53035831		51719148	53436435	400604
53082983		51719148	53436435	353452
53087238		51719148	53436435	349197
53185850		51719148	53436435	250585
53198682		51719148	53436435	237753
53247193		51719148	53436435	189242
53251263		51719148	53436435	185172
53261017		51719148	53436435	175418
53270098		51719148	53436435	166337
53338150		51719148	53436435	98285
53338656		51719148	53436435	97779
53364609		51719148	53436435	71826
53439418		53436503	54777218	2915
53444301		53436503	54777218	7798
53478985		53436503	54777218	42482
53484980		53436503	54777218	48477
53557154		53436503	54777218	120651
53560482		53436503	54777218	123979
53631952		53436503	54777218	195449
53632127		53436503	54777218	195624
53686750		53436503	54777218	250247
53693015		53436503	54777218	256512
53710598		53436503	54777218	274095
53713568		53436503	54777218	277065
53724672		53436503	54777218	288169
53734420		53436503	54777218	297917
53734487		53436503	54777218	297984
53792570		53436503	54777218	356067
53804150		53436503	54777218	367647
53831944		53436503	54777218	395441
53831945		53436503	54777218	395442
53877740		53436503	54777218	441237
53877818		53436503	54777218	441315
53992724		53436503	54777218	556221
54021891		53436503	54777218	585388
54083573		53436503	54777218	647070
54214690		53436503	54777218	562528
54223830		53436503	54777218	553388
54253769		53436503	54777218	523449
54324482		53436503	54777218	452736
54330987		53436503	54777218	446231
54404133		53436503	54777218	373085
54427746		53436503	54777218	349472
54434398		53436503	54777218	342820
54575838		53436503	54777218	201380
54592470		53436503	54777218	184748
54631908		53436503	54777218	145310
54645125		53436503	54777218	132093
54646638		53436503	54777218	130580
54664146		53436503	54777218	113072
54687293		53436503	54777218	89925
54748028		53436503	54777218	29190
54780089		54777218	55120646	2871
54802497		54777218	55120646	25279
54816608		54777218	55120646	39390
54816669		54777218	55120646	39451
54902997		54777218	55120646	125779
54903212		54777218	55120646	125994
54952706		54777218	55120646	167940
55047396		54777218	55120646	73250
55047758		54777218	55120646	72888
55098627		54777218	55120646	22019
55114142		54777218	55120646	6504
55178242		55120646	56263605	57596
55247523		55120646	56263605	126877
55268986		55120646	56263605	148340
55279002		55120646	56263605	158356
55306828		55120646	56263605	186182
55321706		55120646	56263605	201060
55466217		55120646	56263605	345571
55544494		55120646	56263605	423848
55544678		55120646	56263605	424032
55547425		55120646	56263605	426779
55577307		55120646	56263605	456661
55591291		55120646	56263605	470645
55591833		55120646	56263605	471187
55640583		55120646	56263605	519937
55649198		55120646	56263605	528552
55661087		55120646	56263605	540441
55663670		55120646	56263605	543024
55816603		55120646	56263605	447002
56008634		55120646	56263605	254971
56008900		55120646	56263605	254705
56010179		55120646	56263605	253426
56010836		55120646	56263605	252769
56493922		56263605	56671858	177936
56493925		56263605	56671858	177933
56494610		56263605	56671858	177248
56511546		56263605	56671858	160312
56537641		56263605	56671858	134217
56550126		56263605	56671858	121732
56550212		56263605	56671858	121646
56552123		56263605	56671858	119735
56556467		56263605	56671858	115391
56579400		56263605	56671858	92458
56587729		56263605	56671858	84129
56608662		56263605	56671858	63196
56741594		56672223	56937907	69371
56744557		56672223	56937907	72334
56771309		56672223	56937907	99086
56797334		56672223	56937907	125111
56800760		56672223	56937907	128537
57010385		56937907	57060255	49870
57051783		56937907	57060255	8472
57114410		57060389	57678192	54021
57116626		57060389	57678192	56237
57460452		57060389	57678192	217740
57484473		57060389	57678192	193719
57487049		57060389	57678192	191143
57539135		57060389	57678192	139057
57544776		57060389	57678192	133416
57574573		57060389	57678192	103619
57595190		57060389	57678192	83002
57643829		57060389	57678192	34363
57643829		57060389	57678192	34363
57720099		57678192	57737825	17726
57736696		57678192	57737825	1129
57741144		57737825	58066255	3319
57761071		57737825	58066255	23246
57768637		57737825	58066255	30812
57896403		57737825	58066255	158578
57904957		57737825	58066255	161298
57979350		57737825	58066255	86905
58007577		57737825	58066255	58678
58086656		58066684	58166058	19972
58332976		58172284	58992271	160692
58336246		58172284	58992271	163962
58363336		58172284	58992271	191052
58363369		58172284	58992271	191085
58370792		58172284	58992271	198508
58448972		58172284	58992271	276688
58449186		58172284	58992271	276902
58535484		58172284	58992271	363200
58541347		58172284	58992271	369063
58582911		58172284	58992271	409360
58587951		58172284	58992271	404320
58602937		58172284	58992271	389334
58666088		58172284	58992271	326183
58666584		58172284	58992271	325687
58720426		58172284	58992271	271845
58992599		58992271	59348947	328
58992665		58992271	59348947	394
58994348		58992271	59348947	2077
58995548		58992271	59348947	3277
59313002		58992271	59348947	35945
59466591		59358913	59509235	42644
59471710		59358913	59509235	37525
59507965		59358913	59509235	1270
59563439		59509464	59776000	53975
59721860		59509464	59776000	54140
59754867		59509464	59776000	21133
60169320		59776431	60462126	292806
60172725		59776431	60462126	289401
60173449		59776431	60462126	288677
60202792		59776431	60462126	259334
60213938		59776431	60462126	248188
60254276		59776431	60462126	207850
60274617		59776431	60462126	187509
60278057		59776431	60462126	184069
60305344		59776431	60462126	156782
60360682		59776431	60462126	101444
60397129		59776431	60462126	64997
60399065		59776431	60462126	63061
60401214		59776431	60462126	60912
60401291		59776431	60462126	60835
60429725		59776431	60462126	32401
60433061		59776431	60462126	29065
60532707		60473254	60668644	59453
60555608		60473254	60668644	82354
60564796		60473254	60668644	91542
60571985		60473254	60668644	96659
60683060		60680152	61000461	2908
60688117		60680152	61000461	7965
60710993		60680152	61000461	30841
60714470		60680152	61000461	34318
60716303		60680152	61000461	36151
60717433		60680152	61000461	37281
60737868		60680152	61000461	57716
60737868		60680152	61000461	57716
60739215		60680152	61000461	59063
60739215		60680152	61000461	59063
60746315		60680152	61000461	66163
60746832		60680152	61000461	66680
60811817		60680152	61000461	131665
60811912		60680152	61000461	131760
60841519		60680152	61000461	158942
60876740		60680152	61000461	123721
60903432		60680152	61000461	97029
60912934		60680152	61000461	87527
60921342		60680152	61000461	79119
61019969		61000461	62571020	19508
61057299		61000461	62571020	56838
61057918		61000461	62571020	57457
61079554		61000461	62571020	79093
61107448		61000461	62571020	106987
61193340		61000461	62571020	192879
61235126		61000461	62571020	234665
61289673		61000461	62571020	289212
61289675		61000461	62571020	289214
61310551		61000461	62571020	310090
61310553		61000461	62571020	310092
61374246		61000461	62571020	373785
61376212		61000461	62571020	375751
61376432		61000461	62571020	375971
61390667		61000461	62571020	390206
61390812		61000461	62571020	390351
61453166		61000461	62571020	452705
61467616		61000461	62571020	467155
61475562		61000461	62571020	475101
61487152		61000461	62571020	486691
61539394		61000461	62571020	538933
61621021		61000461	62571020	620560
61621258		61000461	62571020	620797
61674061		61000461	62571020	673600
61674261		61000461	62571020	673800
61721407		61000461	62571020	720946
61721531		61000461	62571020	721070
61807638		61000461	62571020	763382
61858608		61000461	62571020	712412
61859177		61000461	62571020	711843
61863052		61000461	62571020	707968
61867373		61000461	62571020	703647
61914729		61000461	62571020	656291
61924113		61000461	62571020	646907
61946889		61000461	62571020	624131
62018009		61000461	62571020	553011
62018173		61000461	62571020	552847
62023450		61000461	62571020	547570
62031420		61000461	62571020	539600
62219617		61000461	62571020	351403
62228046		61000461	62571020	342974
62390505		61000461	62571020	180515
62408766		61000461	62571020	162254
62534748		61000461	62571020	36272
62534751		61000461	62571020	36269
62535073		61000461	62571020	35947
62538554		61000461	62571020	32466
62538554		61000461	62571020	32466
62666012		62592805	62928092	73207
62697859		62592805	62928092	105054
62708238		62592805	62928092	115433
62714055		62592805	62928092	121250
62875933		62592805	62928092	52159
62883422		62592805	62928092	44670
63005089		62928092	63521951	76997
63005094		62928092	63521951	77002
63005094		62928092	63521951	77002
63066661		62928092	63521951	138569
63248606		62928092	63521951	273345
63262169		62928092	63521951	259782
63263203		62928092	63521951	258748
63266337		62928092	63521951	255614
63271515		62928092	63521951	250436
63446994		62928092	63521951	74957
63590581		63521951	64157445	68630
63599531		63521951	64157445	77580
63604413		63521951	64157445	82462
63604606		63521951	64157445	82655
63608728		63521951	64157445	86777
63714039		63521951	64157445	192088
63714614		63521951	64157445	192663
63714683		63521951	64157445	192732
63723950		63521951	64157445	201999
63782447		63521951	64157445	260496
63782521		63521951	64157445	260570
63783205		63521951	64157445	261254
63785496		63521951	64157445	263545
63874795		63521951	64157445	282650
63877013		63521951	64157445	280432
64087917		63521951	64157445	69528
64088021		63521951	64157445	69424
64119535		63521951	64157445	37910
64129746		63521951	64157445	27699
64149720		63521951	64157445	7725
64149987		63521951	64157445	7458
64160006		64157445	64177883	2561
64177940		64177883	64332711	57
64178017		64177883	64332711	134
64186460		64177883	64332711	8577
64200867		64177883	64332711	22984
64211544		64177883	64332711	33661
64216517		64177883	64332711	38634
64245727		64177883	64332711	67844
64266854		64177883	64332711	65857
64273296		64177883	64332711	59415
64278601		64177883	64332711	54110
64327046		64177883	64332711	5665
64336740		64332711	64477887	4029
64343692		64332711	64477887	10981
64348304		64332711	64477887	15593
64373128		64332711	64477887	40417
64373315		64332711	64477887	40604
64383640		64332711	64477887	50929
64385432		64332711	64477887	52721
64428504		64332711	64477887	49383
64464678		64332711	64477887	13209
64470353		64332711	64477887	7534
64549278		64485555	64741095	63723
64549386		64485555	64741095	63831
64620488		64485555	64741095	120607
64698586		64485555	64741095	42509
64730761		64485555	64741095	10334
64730901		64485555	64741095	10194
64737733		64485555	64741095	3362
64752093		64741209	64904895	10884
64900278		64741209	64904895	4617
65015666		64907099	66022978	108567
65021882		64907099	66022978	114783
65102375		64907099	66022978	195276
65249999		64907099	66022978	342900
65255868		64907099	66022978	348769
65265441		64907099	66022978	358342
65269076		64907099	66022978	361977
65293793		64907099	66022978	386694
65304647		64907099	66022978	397548
65304738		64907099	66022978	397639
65309708		64907099	66022978	402609
65348870		64907099	66022978	441771
65358956		64907099	66022978	451857
65443310		64907099	66022978	536211
65448896		64907099	66022978	541797
65449256		64907099	66022978	542157
65480007		64907099	66022978	542971
65540239		64907099	66022978	482739
65567492		64907099	66022978	455486
65754843		64907099	66022978	268135
65756384		64907099	66022978	266594
65759935		64907099	66022978	263043
65772721		64907099	66022978	250257
65825740		64907099	66022978	197238
65946834		64907099	66022978	76144
65954670		64907099	66022978	68308
66088884		66023098	66845914	65786
66092156		66023098	66845914	69058
66110004		66023098	66845914	86906
66153695		66023098	66845914	130597
66473128		66023098	66845914	372786
66490872		66023098	66845914	355042
66672919		66023098	66845914	172995
66703519		66023098	66845914	142395
66713660		66023098	66845914	132254
66713694		66023098	66845914	132220
66729516		66023098	66845914	116398
66890128		66845914	67298095	44214
66891022		66845914	67298095	45108
66896568		66845914	67298095	50654
67116433		66845914	67298095	181662
67116726		66845914	67298095	181369
67116877		66845914	67298095	181218
67124615		66845914	67298095	173480
67124615		66845914	67298095	173480
67124615		66845914	67298095	173480
67126054		66845914	67298095	172041
67186604		66845914	67298095	111491
67188754		66845914	67298095	109341
67262715		66845914	67298095	35380
67271686		66845914	67298095	26409
67273444		66845914	67298095	24651
67539821		67306014	67744936	205115
67547467		67306014	67744936	197469
67837325		67744936	68016459	92389
67837518		67744936	68016459	92582
67838891		67744936	68016459	93955
67858022		67744936	68016459	113086
67858205		67744936	68016459	113269
67956147		67744936	68016459	60312
67996192		67744936	68016459	20267
68006717		67744936	68016459	9742
68203807		68016708	68397040	187099
68221708		68016708	68397040	175332
68233208		68016708	68397040	163832
68236084		68016708	68397040	160956
68242657		68016708	68397040	154383
68266427		68016708	68397040	130613
68271356		68016708	68397040	125684
68284200		68016708	68397040	112840
68317779		68016708	68397040	79261
68318109		68016708	68397040	78931
68319569		68016708	68397040	77471
68319571		68016708	68397040	77469
68324548		68016708	68397040	72492
68324573		68016708	68397040	72467
68388189		68016708	68397040	8851
68555481		68397303	69154939	158178
68570240		68397303	69154939	172937
68781286		68397303	69154939	373653
68781393		68397303	69154939	373546
68866278		68397303	69154939	288661
68879463		68397303	69154939	275476
68881389		68397303	69154939	273550
68947997		68397303	69154939	206942
68968065		68397303	69154939	186874
68968237		68397303	69154939	186702
68969057		68397303	69154939	185882
68969058		68397303	69154939	185881
69045015		68397303	69154939	109924
69052417		68397303	69154939	102522
69056093		68397303	69154939	98846
69063179		68397303	69154939	91760
69097063		68397303	69154939	57876
69190575		69154946	69865406	35629
69431355		69154946	69865406	276409
69431368		69154946	69865406	276422
69431469		69154946	69865406	276523
69432012		69154946	69865406	277066
69432435		69154946	69865406	277489
69502246		69154946	69865406	347300
69509173		69154946	69865406	354227
69516872		69154946	69865406	348534
69534730		69154946	69865406	330676
69872738		69865406	70271428	7332
69889251		69865406	70271428	23845
70002585		69865406	70271428	137179
70003944		69865406	70271428	138538
70003947		69865406	70271428	138541
70061671		69865406	70271428	196265
70110350		69865406	70271428	161078
70128609		69865406	70271428	142819
70159265		69865406	70271428	112163
70166447		69865406	70271428	104981
70178957		69865406	70271428	92471
70269008		69865406	70271428	2420
70292960		70271428	70297480	4520
70293157		70271428	70297480	4323
70296479		70271428	70297480	1001
70325353		70297480	74653474	27873
70332561		70297480	74653474	35081
70356538		70297480	74653474	59058
70394615		70297480	74653474	97135
70445538		70297480	74653474	148058
70457546		70297480	74653474	160066
70472450		70297480	74653474	174970
70495877		70297480	74653474	198397
70513680		70297480	74653474	216200
70529454		70297480	74653474	231974
70535302		70297480	74653474	237822
70543622		70297480	74653474	246142
70557073		70297480	74653474	259593
70561280		70297480	74653474	263800
70573877		70297480	74653474	276397
70743613		70297480	74653474	446133
70836553		70297480	74653474	539073
70848174		70297480	74653474	550694
70868537		70297480	74653474	571057
70961186		70297480	74653474	663706
70996933		70297480	74653474	699453
71002780		70297480	74653474	705300
71007079		70297480	74653474	709599
71100663		70297480	74653474	803183
71121493		70297480	74653474	824013
71137247		70297480	74653474	839767
71343094		70297480	74653474	1045614
71534239		70297480	74653474	1236759
71552744		70297480	74653474	1255264
71559642		70297480	74653474	1262162
71670474		70297480	74653474	1372994
71670674		70297480	74653474	1373194
71697662		70297480	74653474	1400182
71884924		70297480	74653474	1587444
71889322		70297480	74653474	1591842
72057808		70297480	74653474	1760328
72057870		70297480	74653474	1760390
72240589		70297480	74653474	1943109
72250000		70297480	74653474	1952520
72280265		70297480	74653474	1982785
72326487		70297480	74653474	2029007
72326896		70297480	74653474	2029416
72329436		70297480	74653474	2031956
72366724		70297480	74653474	2069244
72368150		70297480	74653474	2070670
72404097		70297480	74653474	2106617
72406734		70297480	74653474	2109254
72415706		70297480	74653474	2118226
72696922		70297480	74653474	1956552
72701347		70297480	74653474	1952127
72715331		70297480	74653474	1938143
72722735		70297480	74653474	1930739
72736118		70297480	74653474	1917356
72736795		70297480	74653474	1916679
72750632		70297480	74653474	1902842
72750660		70297480	74653474	1902814
72761306		70297480	74653474	1892168
72802697		70297480	74653474	1850777
73030266		70297480	74653474	1623208
73030502		70297480	74653474	1622972
73109829		70297480	74653474	1543645
73178210		70297480	74653474	1475264
73178455		70297480	74653474	1475019
73278160		70297480	74653474	1375314
73286585		70297480	74653474	1366889
73293200		70297480	74653474	1360274
73306352		70297480	74653474	1347122
73361179		70297480	74653474	1292295
73459617		70297480	74653474	1193857
73470322		70297480	74653474	1183152
73482312		70297480	74653474	1171162
73503213		70297480	74653474	1150261
73594490		70297480	74653474	1058984
73597201		70297480	74653474	1056273
73819598		70297480	74653474	833876
73831269		70297480	74653474	822205
73853014		70297480	74653474	800460
73854184		70297480	74653474	799290
73986336		70297480	74653474	667138
73989919		70297480	74653474	663555
74020005		70297480	74653474	633469
74023323		70297480	74653474	630151
74150651		70297480	74653474	502823
74156523		70297480	74653474	496951
74323396		70297480	74653474	330078
74326150		70297480	74653474	327324
74550364		70297480	74653474	103110
74550372		70297480	74653474	103102
74550388		70297480	74653474	103086
74609136		70297480	74653474	44338
74609268		70297480	74653474	44206
74617559		70297480	74653474	35915
74617613		70297480	74653474	35861
74635409		70297480	74653474	18065
74679653		74653474	74685766	6113
74724417		74685766	74833681	38651
74809767		74685766	74833681	23914
74816047		74685766	74833681	17634
74818928		74685766	74833681	14753
74819675		74685766	74833681	14006
74851941		74837117	75933746	14824
74897137		74837117	75933746	60020
74912544		74837117	75933746	75427
74913980		74837117	75933746	76863
74920175		74837117	75933746	83058
75043042		74837117	75933746	205925
75080439		74837117	75933746	243322
75120883		74837117	75933746	283766
75125426		74837117	75933746	288309
75132320		74837117	75933746	295203
75141832		74837117	75933746	304715
75249246		74837117	75933746	412129
75487987		74837117	75933746	445759
75519131		74837117	75933746	414615
75521550		74837117	75933746	412196
75530175		74837117	75933746	403571
75533094		74837117	75933746	400652
75533196		74837117	75933746	400550
75662953		74837117	75933746	270793
75669804		74837117	75933746	263942
75823009		74837117	75933746	110737
75825721		74837117	75933746	108025
75955662		75950228	76043765	5434
76039108		75950228	76043765	4657
76039161		75950228	76043765	4604
76127814		76044417	77728539	83397
76174269		76044417	77728539	129852
76174327		76044417	77728539	129910
76355754		76044417	77728539	311337
76355998		76044417	77728539	311581
76474908		76044417	77728539	430491
76484320		76044417	77728539	439903
76638415		76044417	77728539	593998
76638594		76044417	77728539	594177
76642403		76044417	77728539	597986
76646523		76044417	77728539	602106
76653211		76044417	77728539	608794
76654892		76044417	77728539	610475
76714421		76044417	77728539	670004
76767870		76044417	77728539	723453
76767937		76044417	77728539	723520
76963862		76044417	77728539	764677
76964990		76044417	77728539	763549
77086673		76044417	77728539	641866
77385282		76044417	77728539	343257
77396146		76044417	77728539	332393
77570985		76044417	77728539	157554
77655465		76044417	77728539	73074
77666703		76044417	77728539	61836
77761869		77728539	78198214	33330
77810139		77728539	78198214	81600
77813384		77728539	78198214	84845
77845663		77728539	78198214	117124
77849021		77728539	78198214	120482
77859942		77728539	78198214	131403
77860019		77728539	78198214	131480
78052850		77728539	78198214	145364
78089584		77728539	78198214	108630
78095810		77728539	78198214	102404
78199389		78198214	78200655	1175
78221727		78200655	78244354	21072
78263076		78244386	78774716	18690
78270055		78244386	78774716	25669
78303447		78244386	78774716	59061
78329552		78244386	78774716	85166
78374431		78244386	78774716	130045
78374483		78244386	78774716	130097
78424010		78244386	78774716	179624
78432204		78244386	78774716	187818
78432335		78244386	78774716	187949
78653819		78244386	78774716	120897
78655850		78244386	78774716	118866
78764357		78244386	78774716	10359
78770368		78244386	78774716	4348
79073699		79045001	79923859	28698
79073852		79045001	79923859	28851
79077094		79045001	79923859	32093
79304352		79045001	79923859	259351
79314707		79045001	79923859	269706
79701856		79045001	79923859	222003
79747172		79045001	79923859	176687
79804176		79045001	79923859	119683
79872729		79045001	79923859	51130
79933190		79923859	81676913	9331
80038471		79923859	81676913	114612
80078624		79923859	81676913	154765
80100564		79923859	81676913	176705
80286354		79923859	81676913	362495
80286410		79923859	81676913	362551
80309006		79923859	81676913	385147
80342020		79923859	81676913	418161
80342173		79923859	81676913	418314
80356344		79923859	81676913	432485
80357238		79923859	81676913	433379
80358817		79923859	81676913	434958
80384273		79923859	81676913	460414
80387366		79923859	81676913	463507
80565358		79923859	81676913	641499
80570816		79923859	81676913	646957
80653507		79923859	81676913	729648
80655595		79923859	81676913	731736
80863394		79923859	81676913	813519
81199475		79923859	81676913	477438
81208427		79923859	81676913	468486
81614523		79923859	81676913	62390
81626618		79923859	81676913	50295
81741990		81677172	82218279	64818
81742156		81677172	82218279	64984
81785720		81677172	82218279	108548
81869821		81677172	82218279	192649
81870986		81677172	82218279	193814
81871073		81677172	82218279	193901
81899401		81677172	82218279	222229
81953795		81677172	82218279	264484
82056285		81677172	82218279	161994
82056394		81677172	82218279	161885
82135175		81677172	82218279	83104
82135372		81677172	82218279	82907
82271797		82218279	82355552	53518
82273865		82218279	82355552	55586
82367285		82355552	82387983	11733
82372140		82355552	82387983	15843
82680296		82387983	83193190	292313
82704023		82387983	83193190	316040
82942684		82387983	83193190	250506
83054111		82387983	83193190	139079
83124414		82387983	83193190	68776
83656830		83647073	83702585	9757
83665413		83647073	83702585	18340
83940216		83892938	84110187	47278
83951160		83892938	84110187	58222
83952724		83892938	84110187	59786
84063145		83892938	84110187	47042
84074034		83892938	84110187	36153
84076643		83892938	84110187	33544
84483658		84482452	84498687	1206
84486282		84482452	84498687	3830
84487533		84482452	84498687	5081
84604596		84498687	84633978	29382
84605436		84498687	84633978	28542
84849717		84730722	85796768	118995
84858765		84730722	85796768	128043
84859104		84730722	85796768	128382
84863943		84730722	85796768	133221
84900007		84730722	85796768	169285
84977638		84730722	85796768	246916
84978015		84730722	85796768	247293
85006276		84730722	85796768	275554
85009105		84730722	85796768	278383
85053791		84730722	85796768	323069
85060487		84730722	85796768	329765
85060595		84730722	85796768	329873
85066321		84730722	85796768	335599
85070806		84730722	85796768	340084
85070814		84730722	85796768	340092
85072798		84730722	85796768	342076
85074385		84730722	85796768	343663
85161437		84730722	85796768	430715
85161483		84730722	85796768	430761
85161613		84730722	85796768	430891
85204544		84730722	85796768	473822
85231182		84730722	85796768	500460
85237123		84730722	85796768	506401
85241784		84730722	85796768	511062
85321613		84730722	85796768	475155
85321748		84730722	85796768	475020
85353811		84730722	85796768	442957
85354670		84730722	85796768	442098
85366494		84730722	85796768	430274
85366583		84730722	85796768	430185
85509913		84730722	85796768	286855
85522904		84730722	85796768	273864
85544043		84730722	85796768	252725
85547554		84730722	85796768	249214
85549279		84730722	85796768	247489
85554784		84730722	85796768	241984
85595074		84730722	85796768	201694
85608628		84730722	85796768	188140
85886665		85798416	86618459	88249
85908945		85798416	86618459	110529
86125151		85798416	86618459	326735
86125242		85798416	86618459	326826
86267074		85798416	86618459	351385
86387058		85798416	86618459	231401
86512192		85798416	86618459	106267
86512258		85798416	86618459	106201
86588914		85798416	86618459	29545
86589015		85798416	86618459	29444
86679723		86618459	86870046	61264
86704930		86618459	86870046	86471
86704987		86618459	86870046	86528
86761665		86618459	86870046	108381
86770367		86618459	86870046	99679
86772695		86618459	86870046	97351
86777715		86618459	86870046	92331
86785510		86618459	86870046	84536
86823216		86618459	86870046	46830
86836469		86618459	86870046	33577
86866295		86618459	86870046	3751
87147012		86905087	87918209	241925
87306465		86905087	87918209	401378
87393187		86905087	87918209	488100
87496416		86905087	87918209	421793
87724602		86905087	87918209	193607
88108173		87918209	88158994	50821
88122127		87918209	88158994	36867
88170112		88159124	96209678	10988
88255151		88159124	96209678	96027
88371702		88159124	96209678	212578
88375895		88159124	96209678	216771
88381996		88159124	96209678	222872
88382310		88159124	96209678	223186
88390388		88159124	96209678	231264
88390683		88159124	96209678	231559
88494013		88159124	96209678	334889
88536432		88159124	96209678	377308
88547692		88159124	96209678	388568
88562093		88159124	96209678	402969
88564381		88159124	96209678	405257
88738077		88159124	96209678	578953
88799989		88159124	96209678	640865
88809204		88159124	96209678	650080
88810340		88159124	96209678	651216
88810492		88159124	96209678	651368
88811711		88159124	96209678	652587
88820259		88159124	96209678	661135
88824188		88159124	96209678	665064
88872986		88159124	96209678	713862
88873065		88159124	96209678	713941
88971087		88159124	96209678	811963
88971236		88159124	96209678	812112
90171299		88159124	96209678	2012175
90174686		88159124	96209678	2015562
91581121		88159124	96209678	3421997
92100022		88159124	96209678	3940898
94700732		88159124	96209678	1508946
94723586		88159124	96209678	1486092
94729989		88159124	96209678	1479689
94738740		88159124	96209678	1470938
94786452		88159124	96209678	1423226
94788134		88159124	96209678	1421544
94816589		88159124	96209678	1393089
94821368		88159124	96209678	1388310
94965445		88159124	96209678	1244233
94984299		88159124	96209678	1225379
95356936		88159124	96209678	852742
95377188		88159124	96209678	832490
95819263		88159124	96209678	390415
95824822		88159124	96209678	384856
95889539		88159124	96209678	320139
96172120		88159124	96209678	37558
96175345		88159124	96209678	34333
[truncated: 2,767 more rows]

## Sheet: chr3
BRCBreakChr3	NPCBreak Chr3	nearest NPC match 5'to break position in brc	Nearest NPC match 3' to position of BRC break	Distance BRC break to closest NPC break				Normality		Mann-Whitney U test
89107	404876	0	404876	89107				BRCBreakChr3
212317	406224	0	404876	192559				Sample size		Observations (x) in BRCBreakChr3 = 4454 median = 1.152018E+008 rank sum = 11,788,664
221874	692371	0	404876	183002				4454		Observations (y) in NPCBreak Chr3 = 750 median = 84,810,853
566223	711853	406224	692371	126148				Mean		U = 1,867,379 U' = 1,473,121
569503	1044988	406224	692371	122868				108856600		Normalised statistic = 5.178751 (adjusted for ties)
726444	1610216	711853	1044988	14591				Standard deviation		Lower side P > 0.9999 (H1: x tends to be less than y)
731847	1878030	711853	1044988	19994				5.87e+07		Upper side P < 0.0001 (H1: x tends to be greater than y)
772459	2083274	711853	1044988	60606						Two sided P < 0.0001 (H1: x tends to be distributed differently to y)
789612	2083527	711853	1044988	77759				Skewness		Theta (U'/mn) = 0.440988 (95% CI: 0.419014 to 0.463248)
840588	2083826	711853	1044988	128735				-0.238731 P < 0.0001		95% confidence interval for difference between medians or means:
841283	2086272	711853	1044988	129430				Kurtosis		Median difference = 12,102,443.5 (CI: 7,217,591 to 16,940,341)
841456	2370714	711853	1044988	129603				1.803992 P < 0.0001
849592	2508279	711853	1044988	137739				Royston chi-sq
948404	2508279	711853	1044988	96584				3,684.894385, P < 0.0001
953304	2685093	711853	1044988	91684
953591	2685093	711853	1044988	91397				Shapiro-Wilk W
989629	2691949	711853	1044988	55359				0.941933, V = 141.907972, P < 0.0001: Test unreliable with more than 2000 observations.
1121199	2811558	1044988	1610216	76211				Shapiro-Francia W'
1124712	3358397	1044988	1610216	79724				0.942363, V' = 68.246369, P < 0.0001
1128419	3473727	1044988	1610216	83431
1145559	3628511	1044988	1610216	100571				Sample unlikely to be from a normal distribution
1145691	3758595	1044988	1610216	100703
1184858	3758595	1044988	1610216	139870
1194393	4516377	1044988	1610216	149405				Sample name
1196249	4727213	1044988	1610216	151261				NPCBreakChr3
1330224	5232963	1044988	1610216	279992				Sample size
1344158	6332156	1044988	1610216	266058				750
1345824	6636344	1044988	1610216	264392				Mean
1640571	6649829	1610216	1878030	30355				9.67867e+07
1640897	6975560	1610216	1878030	30681				Standard deviation
1831079	6982040	1610216	1878030	46951				5.82753e+07
1868547	7296113	1610216	1878030	9483
1955709	7761279	1878030	2083274	77679				Skewness
2124978	7761975	2086272	2370714	38706				0.041776 P = 0.6373
2339254	7771465	2086272	2370714	31460				Kurtosis
2349971	7771465	2086272	2370714	20743				1.785999 P < 0.0001
2454069	7983225	2370714	2508279	54210				Royston chi-sq
2454691	7983227	2370714	2508279	53588				583.557978, P < 0.0001
2495527	8477640	2370714	2508279	12752
2596985	9286227	2508279	2685093	88108				Shapiro-Wilk W
2598160	9489192	2508279	2685093	86933				0.945665, V = 26.378515, P < 0.0001
2785597	9489329	2691949	2811558	25961				Shapiro-Francia W'
2887254	9533476	2811558	3358397	75696				0.947301, V' = 27.349734, P < 0.0001
2889669	9594690	2811558	3358397	78111
2931867	9756049	2811558	3358397	120309				Sample unlikely to be from a normal distribution
2942824	9801076	2811558	3358397	131266
3071168	9979243	2811558	3358397	259610
3238727	9979243	2811558	3358397	119670
3247546	10021545	2811558	3358397	110851
3248595	10021545	2811558	3358397	109802
3318542	10099022	2811558	3358397	39855
3326091	10099022	2811558	3358397	32306
3378841	10185096	3358397	3473727	20444
3401590	10185096	3358397	3473727	43193
3465086	10234743	3358397	3473727	8641
3517802	10235824	3473727	3628511	44075
3577427	10251951	3473727	3628511	51084
3577436	10251951	3473727	3628511	51075
3577780	10426425	3473727	3628511	50731
3577937	10567404	3473727	3628511	50574
3757089	10567404	3628511	3758595	1506
3757132	10703860	3628511	3758595	1463
3797076	10755601	3758595	4516377	38481
3800575	11465491	3758595	4516377	41980
3808048	11738025	3758595	4516377	49453
3876354	11847470	3758595	4516377	117759
3891626	11897396	3758595	4516377	133031
3925157	11911908	3758595	4516377	166562
3942596	11973621	3758595	4516377	184001
3942689	11973621	3758595	4516377	184094
3955702	12010759	3758595	4516377	197107
3957689	12010759	3758595	4516377	199094
3973248	12010759	3758595	4516377	214653
3973560	12012593	3758595	4516377	214965
3998324	12012593	3758595	4516377	239729
4003566	12012715	3758595	4516377	244971
4071806	12012715	3758595	4516377	313211
4072803	12293360	3758595	4516377	314208
4075232	12415316	3758595	4516377	316637
4113753	12658709	3758595	4516377	355158
4176673	13749698	3758595	4516377	339704
4189353	13788719	3758595	4516377	327024
4195388	14306061	3758595	4516377	320989
4285835	14676310	3758595	4516377	230542
4298971	16277307	3758595	4516377	217406
4299062	16574018	3758595	4516377	217315
4324948	16851276	3758595	4516377	191429
4349777	16857737	3758595	4516377	166600
4409351	16858606	3758595	4516377	107026
4415945	16859090	3758595	4516377	100432
4441788	17293650	3758595	4516377	74589
4484444	17885722	3758595	4516377	31933
4531290	17957350	4516377	4727213	14913
4531868	17957350	4516377	4727213	15491
4556348	18357260	4516377	4727213	39971
4572277	18759440	4516377	4727213	55900
4593213	21088211	4516377	4727213	76836
4670972	22698590	4516377	4727213	56241
4672373	23889239	4516377	4727213	54840
4717986	23890534	4516377	4727213	9227
4758086	24288559	4727213	5232963	30873
4758245	25239925	4727213	5232963	31032
4847354	25576671	4727213	5232963	120141
4898263	25591882	4727213	5232963	171050
4904300	25591886	4727213	5232963	177087
4930012	26078319	4727213	5232963	202799
4985334	26571069	4727213	5232963	247629
4985513	26586395	4727213	5232963	247450
5001660	26871629	4727213	5232963	231303
5024430	27994008	4727213	5232963	208533
5029605	27994008	4727213	5232963	203358
5029673	28043371	4727213	5232963	203290
5067127	28043371	4727213	5232963	165836
5087437	28043371	4727213	5232963	145526
5094781	28347582	4727213	5232963	138182
5118407	29012183	4727213	5232963	114556
5206615	29012220	4727213	5232963	26348
5220555	29012393	4727213	5232963	12408
5229680	29149080	4727213	5232963	3283
5230745	29199752	4727213	5232963	2218
5248515	29199752	5232963	6332156	15552
5331522	29231972	5232963	6332156	98559
5332784	30001529	5232963	6332156	99821
5374748	30077223	5232963	6332156	141785
5388548	30185934	5232963	6332156	155585
5390196	30295354	5232963	6332156	157233
5390196	30333456	5232963	6332156	157233
5391890	30496598	5232963	6332156	158927
5538258	30507743	5232963	6332156	305295
5539170	30507950	5232963	6332156	306207
5541629	30514741	5232963	6332156	308666
5542222	30554303	5232963	6332156	309259
5551324	30607865	5232963	6332156	318361
5564495	30613599	5232963	6332156	331532
5730851	30623272	5232963	6332156	497888
5735030	30623496	5232963	6332156	502067
5746507	30623716	5232963	6332156	513544
5783297	30664734	5232963	6332156	548859
5787245	30665443	5232963	6332156	544911
5980097	30695267	5232963	6332156	352059
5980097	30708322	5232963	6332156	352059
5980129	30726218	5232963	6332156	352027
5980311	30726218	5232963	6332156	351845
5983128	30818457	5232963	6332156	349028
5983128	30843957	5232963	6332156	349028
6051731	30846527	5232963	6332156	280425
6053020	30852837	5232963	6332156	279136
6115552	30855075	5232963	6332156	216604
6253108	31377372	5232963	6332156	79048
6253853	31424328	5232963	6332156	78303
6464565	31720038	6332156	6636344	132409
6528522	31813432	6332156	6636344	107822
6573710	31813432	6332156	6636344	62634
6603550	32945636	6332156	6636344	32794
6615853	33068331	6332156	6636344	20491
6620297	33104763	6332156	6636344	16047
6637987	34701872	6636344	6649829	1643
6638949	36961779	6636344	6649829	2605
6643198	36969872	6636344	6649829	6631
6663741	36996818	6649829	6975560	13912
6681798	37214346	6649829	6975560	31969
6681996	37411853	6649829	6975560	32167
6682124	38040466	6649829	6975560	32295
6683542	38295016	6649829	6975560	33713
6756170	39456980	6649829	6975560	106341
6756259	39638662	6649829	6975560	106430
6813941	41979211	6649829	6975560	161619
6814009	42325218	6649829	6975560	161551
6936565	42325237	6649829	6975560	38995
6937840	42341602	6649829	6975560	37720
7151037	42451397	6982040	7296113	145076
7152304	43989635	6982040	7296113	143809
7248973	43989635	6982040	7296113	47140
7313371	45041746	7296113	7761279	17258
7313603	45073573	7296113	7761279	17490
7320007	45073867	7296113	7761279	23894
7320041	45344828	7296113	7761279	23928
7321080	45346007	7296113	7761279	24967
7514078	46419341	7296113	7761279	217965
7515331	46421773	7296113	7761279	219218
7566523	47025767	7296113	7761279	194756
7654886	47025808	7296113	7761279	106393
7672540	47045615	7296113	7761279	88739
7708443	47426156	7296113	7761279	52836
7728650	47427449	7296113	7761279	32629
7804437	47477290	7771465	7983225	32972
7804536	47509207	7771465	7983225	33071
7830409	47517509	7771465	7983225	58944
7830418	49652516	7771465	7983225	58953
7831041	50372408	7771465	7983225	59576
7856016	51115054	7771465	7983225	84551
7858567	51910691	7771465	7983225	87102
7892076	53043061	7771465	7983225	91149
7892078	54719164	7771465	7983225	91147
7897227	54754745	7771465	7983225	85998
7932878	55303105	7771465	7983225	50347
7967522	55436129	7771465	7983225	15703
8002024	55644290	7983227	8477640	18797
8002696	55728074	7983227	8477640	19469
8126553	55755026	7983227	8477640	143326
8126605	55823349	7983227	8477640	143378
8128179	56512567	7983227	8477640	144952
8139002	57744680	7983227	8477640	155775
8155077	58813965	7983227	8477640	171850
8271139	59745929	7983227	8477640	206501
8274476	59759711	7983227	8477640	203164
8274717	59789786	7983227	8477640	202923
8275909	60214268	7983227	8477640	201731
8496310	60424080	8477640	9286227	18670
8504752	60424125	8477640	9286227	27112
8544104	60611319	8477640	9286227	66464
9024227	60823066	8477640	9286227	262000
9091365	60827440	8477640	9286227	194862
9105457	60827522	8477640	9286227	180770
9113845	60882636	8477640	9286227	172382
9172742	60882908	8477640	9286227	113485
9282093	60948022	8477640	9286227	4134
9284737	61157753	8477640	9286227	1490
9480444	61168768	9286227	9489192	8748
9508424	61362417	9489329	9533476	19095
9513587	61362417	9489329	9533476	19889
9623660	61362417	9594690	9756049	28970
9636141	64028200	9594690	9756049	41451
9825874	64028232	9801076	9979243	24798
9836625	64218907	9801076	9979243	35549
9879031	64372738	9801076	9979243	77955
9880126	64501867	9801076	9979243	79050
9971978	64601896	9801076	9979243	7265
9986085	64601896	9979243	10021545	6842
10005455	64602101	9979243	10021545	16090
10013477	64602101	9979243	10021545	8068
10015210	64696282	9979243	10021545	6335
10047576	64696282	10021545	10099022	26031
10152240	64719133	10099022	10185096	32856
10158502	64734879	10099022	10185096	26594
10165293	64899150	10099022	10185096	19803
10165296	64908851	10099022	10185096	19800
10201727	64908851	10185096	10234743	16631
10216819	64959289	10185096	10234743	17924
10225001	64959289	10185096	10234743	9742
10235835	65047364	10235824	10251951	11
10242469	65047373	10235824	10251951	6645
10242534	65047528	10235824	10251951	6710
10256340	65047539	10251951	10426425	4389
10282742	65094932	10251951	10426425	30791
10307029	65095584	10251951	10426425	55078
10313967	65193172	10251951	10426425	62016
10323172	65193172	10251951	10426425	71221
10334091	66073488	10251951	10426425	82140
10341071	66654854	10251951	10426425	85354
10421134	68041239	10251951	10426425	5291
10430775	68913549	10426425	10567404	4350
10431063	68913549	10426425	10567404	4638
10451906	68913552	10426425	10567404	25481
10456312	68913552	10426425	10567404	29887
10524291	69966927	10426425	10567404	43113
10585616	69966931	10567404	10703860	18212
10586931	69966934	10567404	10703860	19527
10590791	70505996	10567404	10703860	23387
10599488	70582874	10567404	10703860	32084
10599496	70608389	10567404	10703860	32092
10762589	70610198	10755601	11465491	6988
10787314	71564986	10755601	11465491	31713
10811076	71736125	10755601	11465491	55475
10914327	72438439	10755601	11465491	158726
11008649	72438446	10755601	11465491	253048
11008736	72602599	10755601	11465491	253135
11063844	73078320	10755601	11465491	308243
11249237	73146590	10755601	11465491	216254
11254982	73146590	10755601	11465491	210509
11295599	74898165	10755601	11465491	169892
11298578	75318918	10755601	11465491	166913
11304101	75413268	10755601	11465491	161390
11304935	75482838	10755601	11465491	160556
11327727	75493238	10755601	11465491	137764
11342736	75493382	10755601	11465491	122755
11346495	77046368	10755601	11465491	118996
11359547	77054307	10755601	11465491	105944
11359802	77054358	10755601	11465491	105689
11420559	77348026	10755601	11465491	44932
11504461	77608632	11465491	11738025	38970
11504572	77627111	11465491	11738025	39081
11561325	77812300	11465491	11738025	95834
11577160	77876327	11465491	11738025	111669
11594871	77879870	11465491	11738025	129380
11603349	77880475	11465491	11738025	134676
11608484	78299944	11465491	11738025	129541
11608907	78312324	11465491	11738025	129118
11618718	78516554	11465491	11738025	119307
11633251	78614125	11465491	11738025	104774
11643281	78644298	11465491	11738025	94744
11776108	78658133	11738025	11847470	38083
11778442	78663949	11738025	11847470	40417
11871480	78688544	11847470	11897396	24010
12339889	78700052	12293360	12415316	46529
12343557	78763587	12293360	12415316	50197
12682262	78775923	12658709	13749698	23553
12697984	78776065	12658709	13749698	39275
12769603	78776080	12658709	13749698	110894
12770065	78783049	12658709	13749698	111356
13036196	78824428	12658709	13749698	377487
13119344	78872436	12658709	13749698	460635
13263154	78897479	12658709	13749698	486544
13450577	78897600	12658709	13749698	299121
13463524	79031163	12658709	13749698	286174
13507891	79166990	12658709	13749698	241807
13523251	79237535	12658709	13749698	226447
13727447	79278340	12658709	13749698	22251
13777369	79278513	13749698	13788719	11350
13821092	79286035	13788719	14306061	32373
14142605	79286872	13788719	14306061	163456
14157904	79289395	13788719	14306061	148157
14241563	79290065	13788719	14306061	64498
14241905	79304745	13788719	14306061	64156
14269200	79474161	13788719	14306061	36861
14384409	79511657	14306061	14676310	78348
14400957	79988222	14306061	14676310	94896
14405378	79988701	14306061	14676310	99317
14406265	79988704	14306061	14676310	100204
14410788	79990510	14306061	14676310	104727
14418547	80074035	14306061	14676310	112486
14421377	80074849	14306061	14676310	115316
14426994	80084000	14306061	14676310	120933
14479911	80084000	14306061	14676310	173850
14494515	80196103	14306061	14676310	181795
14599981	80196103	14306061	14676310	76329
14604760	80251621	14306061	14676310	71550
14630019	80251624	14306061	14676310	46291
14631617	80260796	14306061	14676310	44693
14795208	80688772	14676310	16277307	118898
14795270	80688790	14676310	16277307	118960
14912454	80688850	14676310	16277307	236144
14960385	80688851	14676310	16277307	284075
14969070	80712280	14676310	16277307	292760
14978121	80921243	14676310	16277307	301811
14983172	80923288	14676310	16277307	306862
15029621	81060530	14676310	16277307	353311
15109680	81287279	14676310	16277307	433370
15112426	81477599	14676310	16277307	436116
15117151	81485713	14676310	16277307	440841
15118942	81541970	14676310	16277307	442632
15120771	81556693	14676310	16277307	444461
15215658	81585318	14676310	16277307	539348
15307324	81600401	14676310	16277307	631014
15454705	81646646	14676310	16277307	778395
15649069	82115584	14676310	16277307	628238
15672423	82120766	14676310	16277307	604884
15774159	82163628	14676310	16277307	503148
15774730	82595969	14676310	16277307	502577
15837125	82634530	14676310	16277307	440182
15844031	82635036	14676310	16277307	433276
15844213	82702088	14676310	16277307	433094
15859481	82703178	14676310	16277307	417826
15892374	82703457	14676310	16277307	384933
15895420	82797550	14676310	16277307	381887
15924998	82813306	14676310	16277307	352309
16068165	82939247	14676310	16277307	209142
16073722	83115099	14676310	16277307	203585
16115522	83318960	14676310	16277307	161785
16239456	83682663	14676310	16277307	37851
16246167	83774343	14676310	16277307	31140
16315137	83774478	16277307	16574018	37830
16365586	83793490	16277307	16574018	88279
16440715	83799212	16277307	16574018	133303
16440763	83799233	16277307	16574018	133255
16469730	83829488	16277307	16574018	104288
16471648	83831451	16277307	16574018	102370
16483023	83871695	16277307	16574018	90995
16645598	83872279	16574018	16851276	71580
16645673	83934446	16574018	16851276	71655
16705329	83966511	16574018	16851276	131311
16718893	84300613	16574018	16851276	132383
16741093	84349210	16574018	16851276	110183
16860455	84609128	16859090	17293650	1365
17014214	84742767	16859090	17293650	155124
17148668	84878939	16859090	17293650	144982
17148787	84922009	16859090	17293650	144863
17243980	84937640	16859090	17293650	49670
17639930	84954554	17293650	17885722	245792
17645045	84974126	17293650	17885722	240677
17968154	84999520	17957350	18357260	10804
18009412	85147763	17957350	18357260	52062
18017033	85415545	17957350	18357260	59683
18422497	85640399	18357260	18759440	65237
18426101	86057956	18357260	18759440	68841
18510225	86106349	18357260	18759440	152965
18510420	86386740	18357260	18759440	153160
18637680	86579105	18357260	18759440	121760
18643368	86623771	18357260	18759440	116072
18719596	86731208	18357260	18759440	39844
18731250	87211787	18357260	18759440	28190
18736173	87211787	18357260	18759440	23267
18748158	87244112	18357260	18759440	11282
18772064	87244112	18759440	21088211	12624
18797796	87378242	18759440	21088211	38356
18828348	87512032	18759440	21088211	68908
18841236	87613360	18759440	21088211	81796
19240260	87617447	18759440	21088211	480820
19319382	94006809	18759440	21088211	559942
19353115	94013287	18759440	21088211	593675
19381901	94059513	18759440	21088211	622461
19467080	94101757	18759440	21088211	707640
19482911	94101757	18759440	21088211	723471
19495731	94877536	18759440	21088211	736291
19538190	94877536	18759440	21088211	778750
19563810	95209658	18759440	21088211	804370
19566188	95989383	18759440	21088211	806748
19615990	96034167	18759440	21088211	856550
19785018	96914968	18759440	21088211	1025578
19810376	97293615	18759440	21088211	1050936
19829917	97933282	18759440	21088211	1070477
19832067	99087278	18759440	21088211	1072627
19907644	99088041	18759440	21088211	1148204
20178329	99480718	18759440	21088211	909882
20193476	99501066	18759440	21088211	894735
20346359	99850642	18759440	21088211	741852
20394026	99851233	18759440	21088211	694185
20394243	99922829	18759440	21088211	693968
20399658	99923778	18759440	21088211	688553
20871115	100367331	18759440	21088211	217096
21025998	100919766	18759440	21088211	62213
21028607	100940659	18759440	21088211	59604
21203663	100940659	21088211	22698590	115452
21204497	101053616	21088211	22698590	116286
21217651	101182555	21088211	22698590	129440
21220257	101182555	21088211	22698590	132046
21501081	101182625	21088211	22698590	412870
21504698	101182625	21088211	22698590	416487
21586260	101183544	21088211	22698590	498049
21588051	101183544	21088211	22698590	499840
21760304	101537465	21088211	22698590	672093
21760967	101537465	21088211	22698590	672756
21839487	101691354	21088211	22698590	751276
21852448	101812150	21088211	22698590	764237
21855530	103506763	21088211	22698590	767319
21945893	103514176	21088211	22698590	752697
21954708	104245084	21088211	22698590	743882
22240985	104873913	21088211	22698590	457605
22256495	106303244	21088211	22698590	442095
22261863	106337981	21088211	22698590	436727
22279985	108004055	21088211	22698590	418605
22304968	108004093	21088211	22698590	393622
22310406	108008463	21088211	22698590	388184
22370327	109705967	21088211	22698590	328263
22383501	109707864	21088211	22698590	315089
22400400	109779656	21088211	22698590	298190
22409357	112105011	21088211	22698590	289233
22421473	112362181	21088211	22698590	277117
22421955	113389392	21088211	22698590	276635
22421955	114566564	21088211	22698590	276635
22454926	115006081	21088211	22698590	243664
22455423	115016271	21088211	22698590	243167
22517008	116162724	21088211	22698590	181582
22522974	116171466	21088211	22698590	175616
22598332	116172913	21088211	22698590	100258
22598511	116439368	21088211	22698590	100079
22610654	117011050	21088211	22698590	87936
22612189	117700233	21088211	22698590	86401
22664402	117708356	21088211	22698590	34188
22673979	118857198	21088211	22698590	24611
22767577	119522932	22698590	23889239	68987
22768154	119523887	22698590	23889239	69564
22928805	120135700	22698590	23889239	230215
22928909	120135952	22698590	23889239	230319
22934270	120620595	22698590	23889239	235680
22934347	123910442	22698590	23889239	235757
23022068	123921658	22698590	23889239	323478
23213777	124154180	22698590	23889239	515187
23225649	124340906	22698590	23889239	527059
23392382	126160768	22698590	23889239	496857
23399283	126161873	22698590	23889239	489956
23433937	126625162	22698590	23889239	455302
23480065	126639432	22698590	23889239	409174
23653953	126643606	22698590	23889239	235286
23654891	126679905	22698590	23889239	234348
23795194	126707952	22698590	23889239	94045
23820760	127451168	22698590	23889239	68479
23881137	128956372	22698590	23889239	8102
23881850	129136233	22698590	23889239	7389
23882022	129188227	22698590	23889239	7217
23885518	129244641	22698590	23889239	3721
23890995	129313832	23890534	24288559	461
23918126	130278059	23890534	24288559	27592
23918147	130313690	23890534	24288559	27613
23921664	130313690	23890534	24288559	31130
23932148	130369789	23890534	24288559	41614
23940092	130369789	23890534	24288559	49558
23985841	130878627	23890534	24288559	95307
24241954	132286928	23890534	24288559	46605
24248447	132537903	23890534	24288559	40112
24262509	132569582	23890534	24288559	26050
24345312	132844064	24288559	25239925	56753
24363129	133320639	24288559	25239925	74570
24368397	133383773	24288559	25239925	79838
24449308	133831685	24288559	25239925	160749
24632902	133915458	24288559	25239925	344343
24640362	134200006	24288559	25239925	351803
25003834	134468475	24288559	25239925	236091
25007881	135100928	24288559	25239925	232044
25012732	135326333	24288559	25239925	227193
25013379	135409725	24288559	25239925	226546
25013412	135799382	24288559	25239925	226513
25023487	136013611	24288559	25239925	216438
25109845	136040387	24288559	25239925	130080
25124880	136195717	24288559	25239925	115045
25125843	136195948	24288559	25239925	114082
25126729	137299177	24288559	25239925	113196
25140370	137350372	24288559	25239925	99555
25159517	137593787	24288559	25239925	80408
25173192	137689149	24288559	25239925	66733
25181573	137874021	24288559	25239925	58352
25336708	137977613	25239925	25576671	96783
25336920	138176338	25239925	25576671	96995
25382578	138341470	25239925	25576671	142653
25389822	138534805	25239925	25576671	149897
25389900	138587345	25239925	25576671	149975
25397507	138592109	25239925	25576671	157582
25422361	138730892	25239925	25576671	154310
25432370	139153306	25239925	25576671	144301
25436713	139162655	25239925	25576671	139958
25460222	139527319	25239925	25576671	116449
25550050	139948992	25239925	25576671	26621
25556047	140365814	25239925	25576671	20624
25563590	140481260	25239925	25576671	13081
25576148	140866715	25239925	25576671	523
25591614	140898034	25576671	25591882	268
25600631	140898214	25591886	26078319	8745
25696807	141010954	25591886	26078319	104921
25697548	141012304	25591886	26078319	105662
25702154	141135310	25591886	26078319	110268
25721246	141206665	25591886	26078319	129360
25724296	141358210	25591886	26078319	132410
25734247	141732014	25591886	26078319	142361
25734325	142600884	25591886	26078319	142439
25993459	142675983	25591886	26078319	84860
26007048	143195451	25591886	26078319	71271
26134145	144275563	26078319	26571069	55826
26145348	144276160	26078319	26571069	67029
26293219	144326000	26078319	26571069	214900
26297571	144534603	26078319	26571069	219252
26501976	145141196	26078319	26571069	69093
26504580	145298572	26078319	26571069	66489
27134507	145450430	26871629	27994008	262878
27134608	145868368	26871629	27994008	262979
27249428	146243346	26871629	27994008	377799
27387643	146310686	26871629	27994008	516014
27531204	146400424	26871629	27994008	462804
27531680	146665849	26871629	27994008	462328
27556609	147116015	26871629	27994008	437399
27768480	147197270	26871629	27994008	225528
27772758	147199124	26871629	27994008	221250
27794072	147199146	26871629	27994008	199936
27836320	147252448	26871629	27994008	157688
27920678	148681119	26871629	27994008	73330
27920692	148682238	26871629	27994008	73316
27953254	149049614	26871629	27994008	40754
27953323	149079115	26871629	27994008	40685
28013533	149086973	27994008	28043371	19525
28014929	149088209	27994008	28043371	20921
28211280	149693013	28043371	28347582	136302
28279415	150015877	28043371	28347582	68167
28289378	150321874	28043371	28347582	58204
28355457	150475136	28347582	29012183	7875
28376375	150623002	28347582	29012183	28793
28510418	151731969	28347582	29012183	162836
28518308	152457782	28347582	29012183	170726
28540235	152477039	28347582	29012183	192653
28540358	152482122	28347582	29012183	192776
28546457	152917931	28347582	29012183	198875
28547160	152917931	28347582	29012183	199578
28549341	152934339	28347582	29012183	201759
28680518	152934339	28347582	29012183	331665
28776330	152991131	28347582	29012183	235853
28779779	152991144	28347582	29012183	232404
29038255	152991258	29012393	29149080	25862
29042707	152991273	29012393	29149080	30314
29044634	153085522	29012393	29149080	32241
29128260	153085850	29012393	29149080	20820
29133453	153498257	29012393	29149080	15627
29159348	153900570	29149080	29199752	10268
29280339	153900663	29231972	30001529	48367
29280983	154280949	29231972	30001529	49011
29529300	155023532	29231972	30001529	297328
29539265	155073710	29231972	30001529	307293
29601481	155503738	29231972	30001529	369509
29662413	156165300	29231972	30001529	339116
29818151	156432368	29231972	30001529	183378
30034081	156572977	30001529	30077223	32552
30044767	156666252	30001529	30077223	32456
30131681	156666400	30077223	30185934	54253
30135264	156677482	30077223	30185934	50670
30311608	156678028	30295354	30333456	16254
30324826	157170263	30295354	30333456	8630
30381243	157174901	30333456	30496598	47787
30385184	157175245	30333456	30496598	51728
30505703	157177264	30496598	30507743	2040
30507155	157248549	30496598	30507743	588
30635729	158205881	30623716	30664734	12013
30646210	158858035	30623716	30664734	18524
30946796	159587951	30855075	31377372	91721
31003914	159587951	30855075	31377372	148839
31027797	159596130	30855075	31377372	172722
31027806	159596130	30855075	31377372	172731
31027806	159625164	30855075	31377372	172731
31198592	160026756	30855075	31377372	178780
31198644	161445723	30855075	31377372	178728
31306090	161474210	30855075	31377372	71282
31306280	161475006	30855075	31377372	71092
31361812	162335440	30855075	31377372	15560
31494971	163086766	31424328	31720038	70643
31521655	163256054	31424328	31720038	97327
31556107	163256054	31424328	31720038	131779
31607351	163256143	31424328	31720038	112687
31611918	163256372	31424328	31720038	108120
31731786	163256372	31720038	31813432	11748
31736860	163256473	31720038	31813432	16822
31736860	163283668	31720038	31813432	16822
31737211	163325180	31720038	31813432	17173
31954501	163326722	31813432	32945636	141069
32017630	163384496	31813432	32945636	204198
32022218	163384574	31813432	32945636	208786
32081228	163474608	31813432	32945636	267796
32108419	163758314	31813432	32945636	294987
32120230	163780845	31813432	32945636	306798
32136584	164019082	31813432	32945636	323152
32138429	165087057	31813432	32945636	324997
32174197	165516466	31813432	32945636	360765
32219684	165847381	31813432	32945636	406252
32270220	166282037	31813432	32945636	456788
32276141	166445582	31813432	32945636	462709
32468441	166507835	31813432	32945636	477195
32490314	166687301	31813432	32945636	455322
32496419	166699529	31813432	32945636	449217
32583978	166699586	31813432	32945636	361658
32805764	166700674	31813432	32945636	139872
32948031	166749459	32945636	33068331	2395
32973051	166750486	32945636	33068331	27415
32973051	166906132	32945636	33068331	27415
32974288	167388450	32945636	33068331	28652
32986574	167388521	32945636	33068331	40938
32986631	167390037	32945636	33068331	40995
33106541	167390172	33104763	34701872	1778
33110484	167980883	33104763	34701872	5721
33418694	167982072	33104763	34701872	313931
33427311	168148727	33104763	34701872	322548
33445686	168252535	33104763	34701872	340923
33462348	168277129	33104763	34701872	357585
33524720	168424264	33104763	34701872	419957
33596785	169047010	33104763	34701872	492022
33686174	169707347	33104763	34701872	581411
33686277	169736475	33104763	34701872	581514
33816135	169756527	33104763	34701872	711372
33845847	170375804	33104763	34701872	741084
33847298	170996160	33104763	34701872	742535
33851392	171249296	33104763	34701872	746629
33856248	171591153	33104763	34701872	751485
34123495	171691439	33104763	34701872	578377
34364175	172547391	33104763	34701872	337697
34365289	172566449	33104763	34701872	336583
34365550	172568176	33104763	34701872	336322
34365898	172615553	33104763	34701872	335974
34366291	175611562	33104763	34701872	335581
34629117	176419829	33104763	34701872	72755
34865954	176774666	34701872	36961779	164082
34867476	176799484	34701872	36961779	165604
35292127	176799634	34701872	36961779	590255
35292504	176881116	34701872	36961779	590632
35419076	177012796	34701872	36961779	717204
35448605	178087577	34701872	36961779	746733
35449463	178087919	34701872	36961779	747591
35832488	178397104	34701872	36961779	1129291
35972089	178533672	34701872	36961779	989690
35987859	179419066	34701872	36961779	973920
35989445	179419105	34701872	36961779	972334
36023428	179972179	34701872	36961779	938351
36027161	180484961	34701872	36961779	934618
36055239	180497105	34701872	36961779	906540
36076574	181021670	34701872	36961779	885205
36257338	181500890	34701872	36961779	704441
36257345	181590279	34701872	36961779	704434
36257826	181684277	34701872	36961779	703953
36538253	181684451	34701872	36961779	423526
36598369	181684451	34701872	36961779	363410
36629237	181684465	34701872	36961779	332542
36629302	181780615	34701872	36961779	332477
36663000	181814767	34701872	36961779	298779
36677662	181877787	34701872	36961779	284117
36968010	181886283	36961779	36969872	1862
36974156	181886990	36969872	36996818	4284
37115479	181895363	36996818	37214346	98867
37121258	181895445	36996818	37214346	93088
37131736	181897613	36996818	37214346	82610
37141894	181897613	36996818	37214346	72452
37204395	181913293	36996818	37214346	9951
37347783	181933594	37214346	37411853	64070
37395068	181946735	37214346	37411853	16785
37417055	181948341	37411853	38040466	5202
37471685	181985288	37411853	38040466	59832
37556875	182017980	37411853	38040466	145022
37561656	182017981	37411853	38040466	149803
37661319	182246000	37411853	38040466	249466
37661484	182968972	37411853	38040466	249631
37695805	183692257	37411853	38040466	283952
37705456	184978755	37411853	38040466	293603
37821808	185346221	37411853	38040466	218658
37851051	185416607	37411853	38040466	189415
37866976	185589969	37411853	38040466	173490
37956964	185641135	37411853	38040466	83502
37956967	185781540	37411853	38040466	83499
37988944	186624304	37411853	38040466	51522
38014958	186638237	37411853	38040466	25508
38131892	186656369	38040466	38295016	91426
38294851	186656369	38040466	38295016	165
38568132	188058833	38295016	39456980	273116
38582391	189262051	38295016	39456980	287375
38624730	189262221	38295016	39456980	329714
38625113	189268925	38295016	39456980	330097
38626644	189320488	38295016	39456980	331628
38626695	189386497	38295016	39456980	331679
38788685	189404601	38295016	39456980	493669
38802534	189444112	38295016	39456980	507518
38804638	189751983	38295016	39456980	509622
38807576	189869421	38295016	39456980	512560
38943710	189921819	38295016	39456980	513270
38944629	189945860	38295016	39456980	512351
38996130	189945868	38295016	39456980	460850
39018582	189946141	38295016	39456980	438398
39020875	189946146	38295016	39456980	436105
39098390	191129956	38295016	39456980	358590
39100425	191134201	38295016	39456980	356555
39105666	191154520	38295016	39456980	351314
39110003	191484939	38295016	39456980	346977
39114264	191528974	38295016	39456980	342716
39186885	191570367	38295016	39456980	270095
39247612	191746764	38295016	39456980	209368
39708240	191748960	39638662	41979211	69578
39708306	192011788	39638662	41979211	69644
39708937	192014168	39638662	41979211	70275
39710333	192089885	39638662	41979211	71671
39736112	192114090	39638662	41979211	97450
39755425	192561084	39638662	41979211	116763
39765724	194202967	39638662	41979211	127062
39790770	195692033	39638662	41979211	152108
39857256	195692057	39638662	41979211	218594
39859028	195743854	39638662	41979211	220366
39928897	197320328	39638662	41979211	290235
39968228	197320684	39638662	41979211	329566
39975248	197837116	39638662	41979211	336586
40041566	197837116	39638662	41979211	402904
40090478	197940120	39638662	41979211	451816
40090894		39638662	41979211	452232
40115166		39638662	41979211	476504
40116214		39638662	41979211	477552
40284828		39638662	41979211	646166
40411416		39638662	41979211	772754
40413738		39638662	41979211	775076
40414976		39638662	41979211	776314
40470124		39638662	41979211	831462
40470214		39638662	41979211	831552
40503565		39638662	41979211	864903
40503619		39638662	41979211	864957
40599807		39638662	41979211	961145
40615151		39638662	41979211	976489
40761898		39638662	41979211	1123236
40830875		39638662	41979211	1148336
40864300		39638662	41979211	1114911
41060693		39638662	41979211	918518
41061072		39638662	41979211	918139
41113165		39638662	41979211	866046
41123957		39638662	41979211	855254
41216699		39638662	41979211	762512
41222708		39638662	41979211	756503
41263432		39638662	41979211	715779
41263774		39638662	41979211	715437
41291819		39638662	41979211	687392
41317283		39638662	41979211	661928
41319156		39638662	41979211	660055
41359317		39638662	41979211	619894
41362589		39638662	41979211	616622
41830597		39638662	41979211	148614
41830667		39638662	41979211	148544
41998065		41979211	42325218	18854
42002699		41979211	42325218	23488
42087459		41979211	42325218	108248
42141407		41979211	42325218	162196
42146483		41979211	42325218	167272
42167045		41979211	42325218	158173
42227750		41979211	42325218	97468
42237721		41979211	42325218	87497
42288294		41979211	42325218	36924
42288308		41979211	42325218	36910
42296362		41979211	42325218	28856
42310485		41979211	42325218	14733
42331144		42325237	42341602	5907
42331650		42325237	42341602	6413
42387237		42341602	42451397	45635
42396435		42341602	42451397	54833
42413107		42341602	42451397	38290
42428920		42341602	42451397	22477
42556667		42451397	43989635	105270
42556763		42451397	43989635	105366
42592324		42451397	43989635	140927
42605209		42451397	43989635	153812
42612809		42451397	43989635	161412
42613605		42451397	43989635	162208
42715282		42451397	43989635	263885
42724829		42451397	43989635	273432
42725472		42451397	43989635	274075
42734568		42451397	43989635	283171
42808319		42451397	43989635	356922
42808573		42451397	43989635	357176
42815067		42451397	43989635	363670
42815294		42451397	43989635	363897
42987989		42451397	43989635	536592
42988109		42451397	43989635	536712
43079848		42451397	43989635	628451
43105971		42451397	43989635	654574
43115112		42451397	43989635	663715
43408968		42451397	43989635	580667
43430844		42451397	43989635	558791
43526344		42451397	43989635	463291
43531023		42451397	43989635	458612
43722828		42451397	43989635	266807
43722942		42451397	43989635	266693
44162652		43989635	45041746	173017
44162665		43989635	45041746	173030
44163079		43989635	45041746	173444
44163079		43989635	45041746	173444
44163107		43989635	45041746	173472
44163108		43989635	45041746	173473
44163337		43989635	45041746	173702
44163344		43989635	45041746	173709
44163460		43989635	45041746	173825
44163478		43989635	45041746	173843
44163499		43989635	45041746	173864
44384427		43989635	45041746	394792
44384430		43989635	45041746	394795
44475067		43989635	45041746	485432
44484763		43989635	45041746	495128
44494491		43989635	45041746	504856
44494493		43989635	45041746	504858
44496979		43989635	45041746	507344
44497913		43989635	45041746	508278
44497946		43989635	45041746	508311
44505043		43989635	45041746	515408
44505045		43989635	45041746	515410
44650339		43989635	45041746	391407
44652241		43989635	45041746	389505
44833093		43989635	45041746	208653
44851045		43989635	45041746	190701
44893456		43989635	45041746	148290
44906665		43989635	45041746	135081
45098274		45073867	45344828	24407
45104616		45073867	45344828	30749
45109724		45073867	45344828	35857
45123051		45073867	45344828	49184
45124354		45073867	45344828	50487
45133393		45073867	45344828	59526
45173433		45073867	45344828	99566
45298894		45073867	45344828	45934
45317869		45073867	45344828	26959
45318022		45073867	45344828	26806
45355645		45346007	46419341	9638
45356181		45346007	46419341	10174
45356191		45346007	46419341	10184
45356505		45346007	46419341	10498
45408167		45346007	46419341	62160
45541623		45346007	46419341	195616
45689685		45346007	46419341	343678
45692450		45346007	46419341	346443
45884912		45346007	46419341	534429
45890293		45346007	46419341	529048
45903301		45346007	46419341	516040
45905746		45346007	46419341	513595
46466910		46421773	47025767	45137
46474441		46421773	47025767	52668
46654410		46421773	47025767	232637
47060460		47045615	47426156	14845
47114008		47045615	47426156	68393
47131828		47045615	47426156	86213
47142636		47045615	47426156	97021
47294866		47045615	47426156	131290
47294868		47045615	47426156	131288
47295050		47045615	47426156	131106
47295069		47045615	47426156	131087
47295880		47045615	47426156	130276
47295880		47045615	47426156	130276
47327464		47045615	47426156	98692
47327529		47045615	47426156	98627
47444352		47427449	47477290	16903
47444354		47427449	47477290	16905
47445899		47427449	47477290	18450
47445904		47427449	47477290	18455
47463688		47427449	47477290	13602
47463789		47427449	47477290	13501
47482319		47477290	47509207	5029
47505336		47477290	47509207	3871
47515617		47509207	47517509	1892
47556093		47517509	49652516	38584
47557112		47517509	49652516	39603
47557320		47517509	49652516	39811
47589303		47517509	49652516	71794
47597437		47517509	49652516	79928
47629393		47517509	49652516	111884
47641108		47517509	49652516	123599
47648229		47517509	49652516	130720
47670178		47517509	49652516	152669
47707536		47517509	49652516	190027
47730790		47517509	49652516	213281
47758875		47517509	49652516	241366
47759926		47517509	49652516	242417
47763373		47517509	49652516	245864
47776319		47517509	49652516	258810
47787548		47517509	49652516	270039
47809400		47517509	49652516	291891
47878050		47517509	49652516	360541
47940219		47517509	49652516	422710
47967141		47517509	49652516	449632
48035584		47517509	49652516	518075
48061980		47517509	49652516	544471
48106192		47517509	49652516	588683
48115430		47517509	49652516	597921
48208652		47517509	49652516	691143
48218352		47517509	49652516	700843
48318395		47517509	49652516	800886
48386211		47517509	49652516	868702
48406847		47517509	49652516	889338
48419723		47517509	49652516	902214
48421476		47517509	49652516	903967
48423102		47517509	49652516	905593
48423311		47517509	49652516	905802
48452138		47517509	49652516	934629
48458796		47517509	49652516	941287
48459678		47517509	49652516	942169
48463032		47517509	49652516	945523
48463435		47517509	49652516	945926
48614587		47517509	49652516	1037929
48615981		47517509	49652516	1036535
48795144		47517509	49652516	857372
48796212		47517509	49652516	856304
48818403		47517509	49652516	834113
48841306		47517509	49652516	811210
48847804		47517509	49652516	804712
48978552		47517509	49652516	673964
49003781		47517509	49652516	648735
49003839		47517509	49652516	648677
49050388		47517509	49652516	602128
49180685		47517509	49652516	471831
49180951		47517509	49652516	471565
49192282		47517509	49652516	460234
49193572		47517509	49652516	458944
49280283		47517509	49652516	372233
49286261		47517509	49652516	366255
49288747		47517509	49652516	363769
49339896		47517509	49652516	312620
49343162		47517509	49652516	309354
49379631		47517509	49652516	272885
49386124		47517509	49652516	266392
49386133		47517509	49652516	266383
49386368		47517509	49652516	266148
49676691		49652516	50372408	24175
49698012		49652516	50372408	45496
49719757		49652516	50372408	67241
49719929		49652516	50372408	67413
49807792		49652516	50372408	155276
49815414		49652516	50372408	162898
50068565		49652516	50372408	303843
50071897		49652516	50372408	300511
50073187		49652516	50372408	299221
50074475		49652516	50372408	297933
50081005		49652516	50372408	291403
50120590		49652516	50372408	251818
50189537		49652516	50372408	182871
50202294		49652516	50372408	170114
50292165		49652516	50372408	80243
50293933		49652516	50372408	78475
50398119		50372408	51115054	25711
50772206		50372408	51115054	342848
50777678		50372408	51115054	337376
50809046		50372408	51115054	306008
51048957		50372408	51115054	66097
51050141		50372408	51115054	64913
51054146		50372408	51115054	60908
51379021		51115054	51910691	263967
51489477		51115054	51910691	374423
51489543		51115054	51910691	374489
51515864		51115054	51910691	394827
51532970		51115054	51910691	377721
51549400		51115054	51910691	361291
51832384		51115054	51910691	78307
51885207		51115054	51910691	25484
51894820		51115054	51910691	15871
51983721		51910691	53043061	73030
51996259		51910691	53043061	85568
51998685		51910691	53043061	87994
52149851		51910691	53043061	239160
52191143		51910691	53043061	280452
52256718		51910691	53043061	346027
52334237		51910691	53043061	423546
52334308		51910691	53043061	423617
52409654		51910691	53043061	498963
52409658		51910691	53043061	498967
52416420		51910691	53043061	505729
52471887		51910691	53043061	561196
52491022		51910691	53043061	552039
52583968		51910691	53043061	459093
52585304		51910691	53043061	457757
52606048		51910691	53043061	437013
52692307		51910691	53043061	350754
52692482		51910691	53043061	350579
52697783		51910691	53043061	345278
52745297		51910691	53043061	297764
52767613		51910691	53043061	275448
52828591		51910691	53043061	214470
52906137		51910691	53043061	136924
52917174		51910691	53043061	125887
52940744		51910691	53043061	102317
52964827		51910691	53043061	78234
53079687		53043061	54719164	36626
53108935		53043061	54719164	65874
53128242		53043061	54719164	85181
53128565		53043061	54719164	85504
53139328		53043061	54719164	96267
53154250		53043061	54719164	111189
53191861		53043061	54719164	148800
53191862		53043061	54719164	148801
53215289		53043061	54719164	172228
53223720		53043061	54719164	180659
53249006		53043061	54719164	205945
53249575		53043061	54719164	206514
53254565		53043061	54719164	211504
53264371		53043061	54719164	221310
53269793		53043061	54719164	226732
53295119		53043061	54719164	252058
53302275		53043061	54719164	259214
53307917		53043061	54719164	264856
53330533		53043061	54719164	287472
53572176		53043061	54719164	529115
53713622		53043061	54719164	670561
53716700		53043061	54719164	673639
54219458		53043061	54719164	499706
54219570		53043061	54719164	499594
54423777		53043061	54719164	295387
54796802		54754745	55303105	42057
54796802		54754745	55303105	42057
54934743		54754745	55303105	179998
54934815		54754745	55303105	180070
54952225		54754745	55303105	197480
54952432		54754745	55303105	197687
55039612		54754745	55303105	263493
55194580		54754745	55303105	108525
55194581		54754745	55303105	108524
55528427		55436129	55644290	92298
55567811		55436129	55644290	76479
55937852		55823349	56512567	114503
55954300		55823349	56512567	130951
55954387		55823349	56512567	131038
55958100		55823349	56512567	134751
56015285		55823349	56512567	191936
56039020		55823349	56512567	215671
56288355		55823349	56512567	224212
56288979		55823349	56512567	223588
56289182		55823349	56512567	223385
56295690		55823349	56512567	216877
56323277		55823349	56512567	189290
56351300		55823349	56512567	161267
56364501		55823349	56512567	148066
56364825		55823349	56512567	147742
56408635		55823349	56512567	103932
56414913		55823349	56512567	97654
56415090		55823349	56512567	97477
56415437		55823349	56512567	97130
56428082		55823349	56512567	84485
56531719		56512567	57744680	19152
56531790		56512567	57744680	19223
56615400		56512567	57744680	102833
56619686		56512567	57744680	107119
56688533		56512567	57744680	175966
56810139		56512567	57744680	297572
56810537		56512567	57744680	297970
56866137		56512567	57744680	353570
56866217		56512567	57744680	353650
56907981		56512567	57744680	395414
56915799		56512567	57744680	403232
56973503		56512567	57744680	460936
57127703		56512567	57744680	615136
57137521		56512567	57744680	607159
57139639		56512567	57744680	605041
57142321		56512567	57744680	602359
57192673		56512567	57744680	552007
57235226		56512567	57744680	509454
57237977		56512567	57744680	506703
57305412		56512567	57744680	439268
57313497		56512567	57744680	431183
57437148		56512567	57744680	307532
57652635		56512567	57744680	92045
57658144		56512567	57744680	86536
57672168		56512567	57744680	72512
57774231		57744680	58813965	29551
58218126		57744680	58813965	473446
58218415		57744680	58813965	473735
58256739		57744680	58813965	512059
58271604		57744680	58813965	526924
58500312		57744680	58813965	313653
58564529		57744680	58813965	249436
58608112		57744680	58813965	205853
58608203		57744680	58813965	205762
58693346		57744680	58813965	120619
58699789		57744680	58813965	114176
58799456		57744680	58813965	14509
58851487		58813965	59745929	37522
59057147		58813965	59745929	243182
59235133		58813965	59745929	421168
59235176		58813965	59745929	421211
59271894		58813965	59745929	457929
59288909		58813965	59745929	457020
59514024		58813965	59745929	231905
59514055		58813965	59745929	231874
59651881		58813965	59745929	94048
59654566		58813965	59745929	91363
59740348		58813965	59745929	5581
59750386		59745929	59759711	4457
59760271		59759711	59789786	560
59845521		59789786	60214268	55735
59919213		59789786	60214268	129427
59955971		59789786	60214268	166185
59956312		59789786	60214268	166526
60028313		59789786	60214268	185955
60071117		59789786	60214268	143151
60083059		59789786	60214268	131209
60136673		59789786	60214268	77595
60267516		60214268	60424080	53248
60382314		60214268	60424080	41766
60400887		60214268	60424080	23193
60444312		60424125	60611319	20187
60499268		60424125	60611319	75143
60503725		60424125	60611319	79600
60520507		60424125	60611319	90812
60571186		60424125	60611319	40133
60572807		60424125	60611319	38512
60722472		60611319	60823066	100594
60790054		60611319	60823066	33012
60883716		60882908	60948022	808
60977170		60948022	61157753	29148
60981783		60948022	61157753	33761
61011225		60948022	61157753	63203
61050148		60948022	61157753	102126
61145159		60948022	61157753	12594
61235256		61168768	61362417	66488
61242146		61168768	61362417	73378
61244553		61168768	61362417	75785
61268600		61168768	61362417	93817
61268677		61168768	61362417	93740
61355340		61168768	61362417	7077
61361741		61168768	61362417	676
61386491		61362417	64028200	24074
61449719		61362417	64028200	87302
61488970		61362417	64028200	126553
61503579		61362417	64028200	141162
61542881		61362417	64028200	180464
61629345		61362417	64028200	266928
61646546		61362417	64028200	284129
61765587		61362417	64028200	403170
61905981		61362417	64028200	543564
61911153		61362417	64028200	548736
61925021		61362417	64028200	562604
61996419		61362417	64028200	634002
62053903		61362417	64028200	691486
62086648		61362417	64028200	724231
62130458		61362417	64028200	768041
62155615		61362417	64028200	793198
62160839		61362417	64028200	798422
62165442		61362417	64028200	803025
62328978		61362417	64028200	966561
62332602		61362417	64028200	970185
62372791		61362417	64028200	1010374
62372795		61362417	64028200	1010378
62372922		61362417	64028200	1010505
62493623		61362417	64028200	1131206
62493746		61362417	64028200	1131329
62528066		61362417	64028200	1165649
62589421		61362417	64028200	1227004
62806020		61362417	64028200	1222180
63239328		61362417	64028200	788872
63239555		61362417	64028200	788645
63400913		61362417	64028200	627287
63405535		61362417	64028200	622665
63654868		61362417	64028200	373332
63671597		61362417	64028200	356603
63671804		61362417	64028200	356396
63768683		61362417	64028200	259517
63778142		61362417	64028200	250058
63783360		61362417	64028200	244840
63787712		61362417	64028200	240488
63790233		61362417	64028200	237967
63817686		61362417	64028200	210514
63940750		61362417	64028200	87450
63958236		61362417	64028200	69964
63966881		61362417	64028200	61319
63972530		61362417	64028200	55670
63972636		61362417	64028200	55564
63981436		61362417	64028200	46764
63989131		61362417	64028200	39069
63999103		61362417	64028200	29097
64008510		61362417	64028200	19690
64018390		61362417	64028200	9810
64022492		61362417	64028200	5708
64037663		64028232	64218907	9431
64042044		64028232	64218907	13812
64043014		64028232	64218907	14782
64046951		64028232	64218907	18719
64149501		64028232	64218907	69406
64206391		64028232	64218907	12516
64293817		64218907	64372738	74910
64293819		64218907	64372738	74912
64293839		64218907	64372738	74932
64294125		64218907	64372738	75218
64329147		64218907	64372738	43591
64329148		64218907	64372738	43590
64382823		64372738	64501867	10085
64389004		64372738	64501867	16266
64407404		64372738	64501867	34666
64552141		64501867	64601896	49755
64619431		64602101	64696282	17330
64620259		64602101	64696282	18158
64620298		64602101	64696282	18197
64620298		64602101	64696282	18197
64656188		64602101	64696282	40094
64657402		64602101	64696282	38880
64697205		64696282	64719133	923
64697476		64696282	64719133	1194
64737087		64734879	64899150	2208
64738849		64734879	64899150	3970
64846012		64734879	64899150	53138
64916064		64908851	64959289	7213
64916127		64908851	64959289	7276
64954771		64908851	64959289	4518
64965085		64959289	65047364	5796
65055990		65047539	65094932	8451
65065786		65047539	65094932	18247
65159261		65095584	65193172	33911
65175654		65095584	65193172	17518
65196277		65193172	66073488	3105
65208951		65193172	66073488	15779
65209098		65193172	66073488	15926
65483734		65193172	66073488	290562
65594104		65193172	66073488	400932
65606882		65193172	66073488	413710
65620067		65193172	66073488	426895
65638954		65193172	66073488	434534
65763076		65193172	66073488	310412
65794739		65193172	66073488	278749
65795577		65193172	66073488	277911
65808594		65193172	66073488	264894
65808594		65193172	66073488	264894
65876972		65193172	66073488	196516
65889833		65193172	66073488	183655
65895345		65193172	66073488	178143
65899003		65193172	66073488	174485
65899107		65193172	66073488	174381
65900601		65193172	66073488	172887
65907591		65193172	66073488	165897
65909554		65193172	66073488	163934
65909556		65193172	66073488	163932
65922800		65193172	66073488	150688
65970943		65193172	66073488	102545
66041059		65193172	66073488	32429
66050811		65193172	66073488	22677
66062072		65193172	66073488	11416
66074655		66073488	66654854	1167
66076890		66073488	66654854	3402
66078338		66073488	66654854	4850
66079427		66073488	66654854	5939
66080047		66073488	66654854	6559
66080129		66073488	66654854	6641
66080500		66073488	66654854	7012
66080632		66073488	66654854	7144
66112924		66073488	66654854	39436
66132156		66073488	66654854	58668
66150652		66073488	66654854	77164
66173893		66073488	66654854	100405
66227950		66073488	66654854	154462
66334883		66073488	66654854	261395
66354198		66073488	66654854	280710
66377619		66073488	66654854	277235
66391934		66073488	66654854	262920
66500161		66073488	66654854	154693
66500309		66073488	66654854	154545
66512778		66073488	66654854	142076
66521106		66073488	66654854	133748
66559908		66073488	66654854	94946
66584202		66073488	66654854	70652
66606822		66073488	66654854	48032
66615898		66073488	66654854	38956
66671307		66654854	68041239	16453
66674960		66654854	68041239	20106
66881509		66654854	68041239	226655
67020530		66654854	68041239	365676
67098678		66654854	68041239	443824
67157494		66654854	68041239	502640
67358884		66654854	68041239	682355
67424860		66654854	68041239	616379
67424894		66654854	68041239	616345
67452477		66654854	68041239	588762
67469189		66654854	68041239	572050
67763699		66654854	68041239	277540
67767512		66654854	68041239	273727
68110552		68041239	68913549	69313
68117084		68041239	68913549	75845
68235342		68041239	68913549	194103
68320869		68041239	68913549	279630
68323951		68041239	68913549	282712
68358495		68041239	68913549	317256
68844742		68041239	68913549	68807
68846823		68041239	68913549	66726
68847284		68041239	68913549	66265
68975501		68913552	69966927	61949
68985861		68913552	69966927	72309
69128592		68913552	69966927	215040
69138756		68913552	69966927	225204
69142078		68913552	69966927	228526
69148600		68913552	69966927	235048
69148967		68913552	69966927	235415
69149212		68913552	69966927	235660
69217701		68913552	69966927	304149
69225979		68913552	69966927	312427
69227088		68913552	69966927	313536
69266086		68913552	69966927	352534
69366705		68913552	69966927	453153
69428804		68913552	69966927	515252
69437268		68913552	69966927	523716
69555401		68913552	69966927	411526
69676134		68913552	69966927	290793
69677577		68913552	69966927	289350
69807233		68913552	69966927	159694
69811590		68913552	69966927	155337
69939696		68913552	69966927	27231
69939834		68913552	69966927	27093
70176218		69966934	70505996	209284
70177581		69966934	70505996	210647
70246575		69966934	70505996	259421
70250591		69966934	70505996	255405
70300750		69966934	70505996	205246
70300995		69966934	70505996	205001
70301585		69966934	70505996	204411
70336334		69966934	70505996	169662
70341293		69966934	70505996	164703
70774809		70610198	71564986	164611
70785229		70610198	71564986	175031
70817308		70610198	71564986	207110
70817617		70610198	71564986	207419
70845003		70610198	71564986	234805
70855991		70610198	71564986	245793
70877730		70610198	71564986	267532
70882586		70610198	71564986	272388
70883861		70610198	71564986	273663
70884678		70610198	71564986	274480
70885509		70610198	71564986	275311
70888084		70610198	71564986	277886
70889303		70610198	71564986	279105
70977040		70610198	71564986	366842
70977139		70610198	71564986	366941
71006775		70610198	71564986	396577
71007308		70610198	71564986	397110
71116364		70610198	71564986	448622
71119585		70610198	71564986	445401
71144816		70610198	71564986	420170
71164102		70610198	71564986	400884
71169800		70610198	71564986	395186
71172813		70610198	71564986	392173
71198543		70610198	71564986	366443
71248796		70610198	71564986	316190
71274624		70610198	71564986	290362
71305028		70610198	71564986	259958
71315453		70610198	71564986	249533
71317024		70610198	71564986	247962
71321491		70610198	71564986	243495
71325974		70610198	71564986	239012
71347581		70610198	71564986	217405
71347582		70610198	71564986	217404
71354888		70610198	71564986	210098
71360571		70610198	71564986	204415
71524831		70610198	71564986	40155
71524901		70610198	71564986	40085
71584415		71564986	71736125	19429
71586153		71564986	71736125	21167
71586164		71564986	71736125	21178
71705158		71564986	71736125	30967
71729968		71564986	71736125	6157
71755013		71736125	72438439	18888
71789015		71736125	72438439	52890
71871802		71736125	72438439	135677
71911168		71736125	72438439	175043
71943811		71736125	72438439	207686
71956847		71736125	72438439	220722
72121923		71736125	72438439	316516
72126244		71736125	72438439	312195
72269749		71736125	72438439	168690
72329574		71736125	72438439	108865
72329577		71736125	72438439	108862
72414909		71736125	72438439	23530
72418263		71736125	72438439	20176
72498444		72438446	72602599	59998
72542539		72438446	72602599	60060
72562240		72438446	72602599	40359
72579489		72438446	72602599	23110
72579548		72438446	72602599	23051
72628438		72602599	73078320	25839
72659239		72602599	73078320	56640
72659299		72602599	73078320	56700
72849991		72602599	73078320	228329
72958155		72602599	73078320	120165
72970661		72602599	73078320	107659
72970799		72602599	73078320	107521
72971736		72602599	73078320	106584
73036320		72602599	73078320	42000
73038930		72602599	73078320	39390
73083363		73078320	73146590	5043
73083419		73078320	73146590	5099
73357455		73146590	74898165	210865
73383829		73146590	74898165	237239
73393043		73146590	74898165	246453
73480048		73146590	74898165	333458
73486897		73146590	74898165	340307
73487045		73146590	74898165	340455
73543092		73146590	74898165	396502
73577073		73146590	74898165	430483
73667312		73146590	74898165	520722
73822227		73146590	74898165	675637
73855544		73146590	74898165	708954
73906841		73146590	74898165	760251
74105282		73146590	74898165	792883
74493100		73146590	74898165	405065
74493256		73146590	74898165	404909
74630187		73146590	74898165	267978
74738582		73146590	74898165	159583
74755401		73146590	74898165	142764
74786397		73146590	74898165	111768
74789534		73146590	74898165	108631
74844671		73146590	74898165	53494
74844731		73146590	74898165	53434
74859431		73146590	74898165	38734
74860498		73146590	74898165	37667
74902108		74898165	75318918	3943
75030684		74898165	75318918	132519
75131480		74898165	75318918	187438
75701072		75493382	77046368	207690
75711293		75493382	77046368	217911
75825028		75493382	77046368	331646
75876809		75493382	77046368	383427
75884763		75493382	77046368	391381
76076985		75493382	77046368	583603
76087850		75493382	77046368	594468
76175265		75493382	77046368	681883
76212264		75493382	77046368	718882
76285683		75493382	77046368	760685
76288347		75493382	77046368	758021
76328438		75493382	77046368	717930
76342734		75493382	77046368	703634
76433572		75493382	77046368	612796
76433696		75493382	77046368	612672
76504045		75493382	77046368	542323
76504356		75493382	77046368	542012
76511530		75493382	77046368	534838
76516331		75493382	77046368	530037
76571784		75493382	77046368	474584
76575368		75493382	77046368	471000
76855343		75493382	77046368	191025
76990401		75493382	77046368	55967
77053688		77046368	77054307	619
77148773		77054358	77348026	94415
77151830		77054358	77348026	97472
77296739		77054358	77348026	51287
77389925		77348026	77608632	41899
77408905		77348026	77608632	60879
77447553		77348026	77608632	99527
77725513		77627111	77812300	86787
77841902		77812300	77876327	29602
77981686		77880475	78299944	101211
77985526		77880475	78299944	105051
78017864		77880475	78299944	137389
78175039		77880475	78299944	124905
78175637		77880475	78299944	124307
78175720		77880475	78299944	124224
78175924		77880475	78299944	124020
78175939		77880475	78299944	124005
78189708		77880475	78299944	110236
78205814		77880475	78299944	94130
78207134		77880475	78299944	92810
78216719		77880475	78299944	83225
78312094		78299944	78312324	230
78332279		78312324	78516554	19955
78755847		78700052	78763587	7740
78801129		78783049	78824428	18080
78801183		78783049	78824428	18134
78935933		78897600	79031163	38333
78973614		78897600	79031163	57549
78974124		78897600	79031163	57039
79230530		79166990	79237535	7005
79258317		79237535	79278340	20023
79263155		79237535	79278340	15185
79467873		79304745	79474161	6288
79474547		79474161	79511657	386
79495795		79474161	79511657	15862
79496583		79474161	79511657	15074
79511282		79474161	79511657	375
79511340		79474161	79511657	317
79570952		79511657	79988222	59295
79571048		79511657	79988222	59391
79581268		79511657	79988222	69611
79621337		79511657	79988222	109680
79621630		79511657	79988222	109973
79626118		79511657	79988222	114461
79630370		79511657	79988222	118713
79723993		79511657	79988222	212336
79724490		79511657	79988222	212833
79724490		79511657	79988222	212833
79823816		79511657	79988222	164406
79823899		79511657	79988222	164323
79948783		79511657	79988222	39439
79950071		79511657	79988222	38151
79975339		79511657	79988222	12883
80040749		79990510	80074035	33286
80049820		79990510	80074035	24215
80053759		79990510	80074035	20276
80072372		79990510	80074035	1663
80075161		80074849	80084000	312
80156428		80084000	80196103	39675
80156983		80084000	80196103	39120
80303070		80260796	80688772	42274
80303270		80260796	80688772	42474
80370240		80260796	80688772	109444
80388503		80260796	80688772	127707
80393234		80260796	80688772	132438
80420203		80260796	80688772	159407
80500274		80260796	80688772	188498
80596951		80260796	80688772	91821
80677407		80260796	80688772	11365
80677836		80260796	80688772	10936
80677843		80260796	80688772	10929
80678768		80260796	80688772	10004
80679847		80260796	80688772	8925
80970101		80923288	81060530	46813
80973372		80923288	81060530	50084
80975263		80923288	81060530	51975
80981988		80923288	81060530	58700
81099718		81060530	81287279	39188
81113479		81060530	81287279	52949
81117332		81060530	81287279	56802
81124569		81060530	81287279	64039
81216025		81060530	81287279	71254
81248461		81060530	81287279	38818
81360775		81287279	81477599	73496
81360874		81287279	81477599	73595
81466092		81287279	81477599	11507
81470049		81287279	81477599	7550
81537710		81485713	81541970	4260
81539088		81485713	81541970	2882
81548330		81541970	81556693	6360
81558914		81556693	81585318	2221
81651272		81646646	82115584	4626
81651275		81646646	82115584	4629
81763749		81646646	82115584	117103
81764059		81646646	82115584	117413
81784947		81646646	82115584	138301
81826302		81646646	82115584	179656
82080011		81646646	82115584	35573
82199939		82163628	82595969	36311
82236612		82163628	82595969	72984
82246441		82163628	82595969	82813
82291814		82163628	82595969	128186
82296284		82163628	82595969	132656
82340164		82163628	82595969	176536
82341168		82163628	82595969	177540
82348033		82163628	82595969	184405
82348033		82163628	82595969	184405
82401793		82163628	82595969	194176
82464347		82163628	82595969	131622
82499428		82163628	82595969	96541
82501369		82163628	82595969	94600
82778446		82703457	82797550	19104
82785456		82703457	82797550	12094
82825741		82813306	82939247	12435
83023546		82939247	83115099	84299
83027687		82939247	83115099	87412
83101449		82939247	83115099	13650
83104093		82939247	83115099	11006
83106257		82939247	83115099	8842
83106259		82939247	83115099	8840
83300705		83115099	83318960	18255
83467139		83318960	83682663	148179
83468357		83318960	83682663	149397
83495294		83318960	83682663	176334
83717917		83682663	83774343	35254
83889083		83872279	83934446	16804
84078176		83966511	84300613	111665
84092984		83966511	84300613	126473
84093121		83966511	84300613	126610
84158071		83966511	84300613	142542
84164449		83966511	84300613	136164
84256844		83966511	84300613	43769
84260232		83966511	84300613	40381
84380994		84349210	84609128	31784
84384244		84349210	84609128	35034
84401799		84349210	84609128	52589
84410207		84349210	84609128	60997
84420299		84349210	84609128	71089
84541797		84349210	84609128	67331
84763955		84742767	84878939	21188
84867514		84742767	84878939	11425
84867575		84742767	84878939	11364
84909969		84878939	84922009	12040
84910655		84878939	84922009	11354
84914859		84878939	84922009	7150
84926716		84922009	84937640	4707
84927258		84922009	84937640	5249
84955199		84954554	84974126	645
84967121		84954554	84974126	7005
84967121		84954554	84974126	7005
85003232		84999520	85147763	3712
85054685		84999520	85147763	55165
85058306		84999520	85147763	58786
85149950		85147763	85415545	2187
85167481		85147763	85415545	19718
85242338		85147763	85415545	94575
85242566		85147763	85415545	94803
85242612		85147763	85415545	94849
85244047		85147763	85415545	96284
85244405		85147763	85415545	96642
85246002		85147763	85415545	98239
85246003		85147763	85415545	98240
85252407		85147763	85415545	104644
85252560		85147763	85415545	104797
85256211		85147763	85415545	108448
85271463		85147763	85415545	123700
85312034		85147763	85415545	103511
85312128		85147763	85415545	103417
85483622		85415545	85640399	68077
85504919		85415545	85640399	89374
85528894		85415545	85640399	111505
85529065		85415545	85640399	111334
85604416		85415545	85640399	35983
85624203		85415545	85640399	16196
85624753		85415545	85640399	15646
85625233		85415545	85640399	15166
85625411		85415545	85640399	14988
85636264		85415545	85640399	4135
85637308		85415545	85640399	3091
85645440		85640399	86057956	5041
85903002		85640399	86057956	154954
85926508		85640399	86057956	131448
85932262		85640399	86057956	125694
85952751		85640399	86057956	105205
85956172		85640399	86057956	101784
85993482		85640399	86057956	64474
86117947		86106349	86386740	11598
86139405		86106349	86386740	33056
86231632		86106349	86386740	125283
86293936		86106349	86386740	92804
86337220		86106349	86386740	49520
86337472		86106349	86386740	49268
86338590		86106349	86386740	48150
86338590		86106349	86386740	48150
86340640		86106349	86386740	46100
86341287		86106349	86386740	45453
86341489		86106349	86386740	45251
86342286		86106349	86386740	44454
86342286		86106349	86386740	44454
86362859		86106349	86386740	23881
86392638		86386740	86579105	5898
86402804		86386740	86579105	16064
86440648		86386740	86579105	53908
86449155		86386740	86579105	62415
86497441		86386740	86579105	81664
86499304		86386740	86579105	79801
86499368		86386740	86579105	79737
86519531		86386740	86579105	59574
86555276		86386740	86579105	23829
86570515		86386740	86579105	8590
86645661		86623771	86731208	21890
86654730		86623771	86731208	30959
86679396		86623771	86731208	51812
86711731		86623771	86731208	19477
87029672		86731208	87211787	182115
87225876		87211787	87244112	14089
87228274		87211787	87244112	15838
87338755		87244112	87378242	39487
87471549		87378242	87512032	40483
87558289		87512032	87613360	46257
87558344		87512032	87613360	46312
87816475		87617447	94006809	199028
87817564		87617447	94006809	200117
87885409		87617447	94006809	267962
87900220		87617447	94006809	282773
87996061		87617447	94006809	378614
87997388		87617447	94006809	379941
88085899		87617447	94006809	468452
88087527		87617447	94006809	470080
88103190		87617447	94006809	485743
88149811		87617447	94006809	532364
88149813		87617447	94006809	532366
88233614		87617447	94006809	616167
88354811		87617447	94006809	737364
88354880		87617447	94006809	737433
88388543		87617447	94006809	771096
88554169		87617447	94006809	936722
88578123		87617447	94006809	960676
88581705		87617447	94006809	964258
88588253		87617447	94006809	970806
88623303		87617447	94006809	1005856
88844682		87617447	94006809	1227235
88844818		87617447	94006809	1227371
88950679		87617447	94006809	1333232
89023166		87617447	94006809	1405719
89024449		87617447	94006809	1407002
89088844		87617447	94006809	1471397
89124116		87617447	94006809	1506669
89159861		87617447	94006809	1542414
89247506		87617447	94006809	1630059
89247854		87617447	94006809	1630407
89292698		87617447	94006809	1675251
89292698		87617447	94006809	1675251
89390509		87617447	94006809	1773062
89391961		87617447	94006809	1774514
89392890		87617447	94006809	1775443
89392955		87617447	94006809	1775508
89393876		87617447	94006809	1776429
89416706		87617447	94006809	1799259
89421718		87617447	94006809	1804271
89460367		87617447	94006809	1842920
89669403		87617447	94006809	2051956
89996707		87617447	94006809	2379260
90021662		87617447	94006809	2404215
90035434		87617447	94006809	2417987
90041877		87617447	94006809	2424430
90050834		87617447	94006809	2433387
90058448		87617447	94006809	2441001
90059541		87617447	94006809	2442094
90140406		87617447	94006809	2522959
90231027		87617447	94006809	2613580
90310929		87617447	94006809	2693482
90432227		87617447	94006809	2814780
93805095		87617447	94006809	201714
93821555		87617447	94006809	185254
93897069		87617447	94006809	109740
93904659		87617447	94006809	102150
93923891		87617447	94006809	82918
94063114		94059513	94101757	3601
94129824		94101757	94877536	28067
94143547		94101757	94877536	41790
94181078		94101757	94877536	79321
94279315		94101757	94877536	177558
94281358		94101757	94877536	179601
94297269		94101757	94877536	195512
94297494		94101757	94877536	195737
94297840		94101757	94877536	196083
94466320		94101757	94877536	364563
94494418		94101757	94877536	383118
94499409		94101757	94877536	378127
94504223		94101757	94877536	373313
94688994		94101757	94877536	188542
94691224		94101757	94877536	186312
94696461		94101757	94877536	181075
94722078		94101757	94877536	155458
94722457		94101757	94877536	155079
94728594		94101757	94877536	148942
94762446		94101757	94877536	115090
94762507		94101757	94877536	115029
94776957		94101757	94877536	100579
94817748		94101757	94877536	59788
94817931		94101757	94877536	59605
94862048		94101757	94877536	15488
94863027		94101757	94877536	14509
94894864		94877536	95209658	17328
94895490		94877536	95209658	17954
94985402		94877536	95209658	107866
94988398		94877536	95209658	110862
95000395		94877536	95209658	122859
95001710		94877536	95209658	124174
95230506		95209658	95989383	20848
95238234		95209658	95989383	28576
95249952		95209658	95989383	40294
95252750		95209658	95989383	43092
95310882		95209658	95989383	101224
95311749		95209658	95989383	102091
95477275		95209658	95989383	267617
95643406		95209658	95989383	345977
95645096		95209658	95989383	344287
95712618		95209658	95989383	276765
95766680		95209658	95989383	222703
95787657		95209658	95989383	201726
95822773		95209658	95989383	166610
95902238		95209658	95989383	87145
95902332		95209658	95989383	87051
95911754		95209658	95989383	77629
95912790		95209658	95989383	76593
96081786		96034167	96914968	47619
96091720		96034167	96914968	57553
96124536		96034167	96914968	90369
96132209		96034167	96914968	98042
96145592		96034167	96914968	111425
96235763		96034167	96914968	201596
96239699		96034167	96914968	205532
96518181		96034167	96914968	396787
96518603		96034167	96914968	396365
96628848		96034167	96914968	286120
96651553		96034167	96914968	263415
96655237		96034167	96914968	259731
96672389		96034167	96914968	242579
96736011		96034167	96914968	178957
96760287		96034167	96914968	154681
96760577		96034167	96914968	154391
96818345		96034167	96914968	96623
96819734		96034167	96914968	95234
96873117		96034167	96914968	41851
96879276		96034167	96914968	35692
96921986		96914968	97293615	7018
96922044		96914968	97293615	7076
96939389		96914968	97293615	24421
96981848		96914968	97293615	66880
96999674		96914968	97293615	84706
97016137		96914968	97293615	101169
97073359		96914968	97293615	158391
97084854		96914968	97293615	169886
97095156		96914968	97293615	180188
97095184		96914968	97293615	180216
97168424		96914968	97293615	125191
97168485		96914968	97293615	125130
97220048		96914968	97293615	73567
97220113		96914968	97293615	73502
97224001		96914968	97293615	69614
97387520		97293615	97933282	93905
97388013		97293615	97933282	94398
97561054		97293615	97933282	267439
97568085		97293615	97933282	274470
97669004		97293615	97933282	264278
97694589		97293615	97933282	238693
97732589		97293615	97933282	200693
97732610		97293615	97933282	200672
97734266		97293615	97933282	199016
97734275		97293615	97933282	199007
97741391		97293615	97933282	191891
97924825		97293615	97933282	8457
97934640		97933282	99087278	1358
97998448		97933282	99087278	65166
98013359		97933282	99087278	80077
98225696		97933282	99087278	292414
98250207		97933282	99087278	316925
98253452		97933282	99087278	320170
98254774		97933282	99087278	321492
98456494		97933282	99087278	523212
98456612		97933282	99087278	523330
98620839		97933282	99087278	466439
98698485		97933282	99087278	388793
98749975		97933282	99087278	337303
98770335		97933282	99087278	316943
98846507		97933282	99087278	240771
98886508		97933282	99087278	200770
98930474		97933282	99087278	156804
99014035		97933282	99087278	73243
99014087		97933282	99087278	73191
99168987		99088041	99480718	80946
99175825		99088041	99480718	87784
99177707		99088041	99480718	89666
99185099		99088041	99480718	97058
99187339		99088041	99480718	99298
99238321		99088041	99480718	150280
99287528		99088041	99480718	193190
99350730		99088041	99480718	129988
99350732		99088041	99480718	129986
99355221		99088041	99480718	125497
99355225		99088041	99480718	125493
99397633		99088041	99480718	83085
99397684		99088041	99480718	83034
99434055		99088041	99480718	46663
99580151		99501066	99850642	79085
99678263		99501066	99850642	172379
99678855		99501066	99850642	171787
99690843		99501066	99850642	159799
99694974		99501066	99850642	155668
99779147		99501066	99850642	71495
99783659		99501066	99850642	66983
99798443		99501066	99850642	52199
99812795		99501066	99850642	37847
99817040		99501066	99850642	33602
99849201		99501066	99850642	1441
99857741		99851233	99922829	6508
99859091		99851233	99922829	7858
99859375		99851233	99922829	8142
99876694		99851233	99922829	25461
99951585		99923778	100367331	27807
99979257		99923778	100367331	55479
99979259		99923778	100367331	55481
99986880		99923778	100367331	63102
99986881		99923778	100367331	63103
100065297		99923778	100367331	141519
100181185		99923778	100367331	186146
100196429		99923778	100367331	170902
100202620		99923778	100367331	164711
100279288		99923778	100367331	88043
100313460		99923778	100367331	53871
100313513		99923778	100367331	53818
100399415		100367331	100919766	32084
100510089		100367331	100919766	142758
100564520		100367331	100919766	197189
100564769		100367331	100919766	197438
100669516		100367331	100919766	250250
100807529		100367331	100919766	112237
100807710		100367331	100919766	112056
100824402		100367331	100919766	95364
100839389		100367331	100919766	80377
100843654		100367331	100919766	76112
100846480		100367331	100919766	73286
100874334		100367331	100919766	45432
100874410		100367331	100919766	45356
100891190		100367331	100919766	28576
100897310		100367331	100919766	22456
100905734		100367331	100919766	14032
100923812		100919766	100940659	4046
101192203		101183544	101537465	8659
101376475		101183544	101537465	160990
101379871		101183544	101537465	157594
101450790		101183544	101537465	86675
101459330		101183544	101537465	78135
101529739		101183544	101537465	7726
101574486		101537465	101691354	37021
101580919		101537465	101691354	43454
101588352		101537465	101691354	50887
101592883		101537465	101691354	55418
101612620		101537465	101691354	75155
101651156		101537465	101691354	40198
101651233		101537465	101691354	40121
101722188		101691354	101812150	30834
101731425		101691354	101812150	40071
101731470		101691354	101812150	40116
101736225		101691354	101812150	44871
101741056		101691354	101812150	49702
101772083		101691354	101812150	40067
101774699		101691354	101812150	37451
101776035		101691354	101812150	36115
101776035		101691354	101812150	36115
101776035		101691354	101812150	36115
101776447		101691354	101812150	35703
101776447		101691354	101812150	35703
101776447		101691354	101812150	35703
101782787		101691354	101812150	29363
101783000		101691354	101812150	29150
101787454		101691354	101812150	24696
101792918		101691354	101812150	19232
101829417		101812150	103506763	17267
101838595		101812150	103506763	26445
101843783		101812150	103506763	31633
101860203		101812150	103506763	48053
101861183		101812150	103506763	49033
101898427		101812150	103506763	86277
101909029		101812150	103506763	96879
101909049		101812150	103506763	96899
101915783		101812150	103506763	103633
101949335		101812150	103506763	137185
101951744		101812150	103506763	139594
102045132		101812150	103506763	232982
102050320		101812150	103506763	238170
102051304		101812150	103506763	239154
102124430		101812150	103506763	312280
102135566		101812150	103506763	323416
102141010		101812150	103506763	328860
102235379		101812150	103506763	423229
102270374		101812150	103506763	458224
102271552		101812150	103506763	459402
102290091		101812150	103506763	477941
102308726		101812150	103506763	496576
102333543		101812150	103506763	521393
102346044		101812150	103506763	533894
102348685		101812150	103506763	536535
102387813		101812150	103506763	575663
102426273		101812150	103506763	614123
102455806		101812150	103506763	643656
102469975		101812150	103506763	657825
102479462		101812150	103506763	667312
102635697		101812150	103506763	823547
102635762		101812150	103506763	823612
102654138		101812150	103506763	841988
102773605		101812150	103506763	733158
102783197		101812150	103506763	723566
102786231		101812150	103506763	720532
102814781		101812150	103506763	691982
102818122		101812150	103506763	688641
102909131		101812150	103506763	597632
102976026		101812150	103506763	530737
102986814		101812150	103506763	519949
102993165		101812150	103506763	513598
103077020		101812150	103506763	429743
103084406		101812150	103506763	422357
103152174		101812150	103506763	354589
103153236		101812150	103506763	353527
103543851		103514176	104245084	29675
103580620		103514176	104245084	66444
103585104		103514176	104245084	70928
103634995		103514176	104245084	120819
[truncated: 2,455 more rows]

## Sheet: chr4
BRCBreak Chr4	NPCBreak Chr4	nearest NPC match 5'to break position in brc	Nearest NPC match 3' to position of BRC break	closest match
161747385	1528045	161747332	161747400	15					Sample name
75137496	1528179	74680538	75137520	24					closest match
75137387	1737559	74680538	75137520	133					Sample size
113747403	1737559	113747220	114208941	183					3190
178589619	1738898	178031848	178589891	272					Mean
178589619	1743801	178031848	178589891	272					497523
101198319	1765010	101198024	102248896	295					Standard deviation
40350005	1807055	38544793	40350322	317					543812
114826835	1807185	114826331	114827282	447
152852058	1807185	152851140	153173933	918					Skewness
152852060	2724180	152851140	153173933	920					1.979095 P < 0.0001
114970936	2737807	114969964	115870884	972					Kurtosis
65597280	3035618	65595956	66097532	1324					7.399317 P < 0.0001
161748747	5646290	161747400	161781028	1347					Royston chi-sq
172121363	5854139	172119924	172478880	1439					1,258.296902, P < 0.0001
141816675	6702108	141728471	141818141	1466
98908794	6702258	98907036	101198024	1758					Shapiro-Wilk W
40492466	8935552	40350322	40494443	1977					0.786223, V = 387.089688, P < 0.0001: Test unreliable with more than 2000 observations.
38542630	8935610	37923249	38544717	2087					Shapiro-Francia W'
61460381	8949430	61021521	61462603	2222					0.786283, V' = 255.569331, P < 0.0001
64898401	8949471	64896028	65595956	2373
65598417	11410279	65595956	66097532	2461
163185389	11597258	162615293	163187928	2539
162374243	13502327	162371632	162615293	2611
105156891	14313239	105153884	105745630	3007
173052958	14322439	173049892	177031357	3066
113744149	14325342	113610636	113747220	3071
105150614	14337281	103098336	105153884	3270
61459332	15996050	61021521	61462603	3271
184505981	17312867	184423849	184509409	3428
54620917	17472810	54617310	55736671	3607
61458631	17480351	61021521	61462603	3972
61466743	18107717	61462634	61557837	4109
61458425	19024192	61021521	61462603	4178
106328808	19749028	106324418	106349420	4390
115866447	19758114	114969964	115870884	4437
76776047	20559720	76771591	77371329	4456
141813635	20559720	141728471	141818141	4506
64883351	22594562	64552622	64887917	4566
76776299	22594562	76771591	77371329	4708
64883189	22594563	64552622	64887917	4728
44125188	22594563	44120196	44203218	4992
119507951	22733630	119502951	120291300	5000
114821313	22733630	114208941	114826331	5018
42535026	22733632	42529979	43018213	5047
1770115	22733632	1765010	1807055	5105
1770115	25473982	1765010	1807055	5105
94149077	26060011	93554304	94154234	5157
115865682	27077066	114969964	115870884	5202
83548083	27077123	82578805	83553433	5350
86279368	30745196	86031671	86284754	5386
44125996	30951781	44120196	44203218	5800
40488609	31749334	40350322	40494443	5834
98912916	32282139	98907036	101198024	5880
42535863	32544929	42529979	43018213	5884
55742766	32546405	55736671	56017395	6095
44126337	32899519	44120196	44203218	6141
33212648	32899903	33206381	34317087	6267
159328057	33012811	159321767	159465891	6290
152857457	33022524	152851140	153173933	6317
152857465	33201982	152851140	153173933	6325
20553285	33206381	19758114	20559720	6435
15989536	34317087	14337281	15996050	6514
86278224	34606296	86031671	86284754	6530
83546870	34692826	82578805	83553433	6563
20553094	36594820	19758114	20559720	6626
159328396	36829378	159321767	159465891	6629
181489344	36829658	178771180	181496012	6668
1730656	37923249	1528179	1737559	6903
19765331	38544717	19758114	20559720	7217
141307460	38544793	141300105	141728471	7355
112471420	40350322	112463852	112958640	7568
162622920	40494443	162615293	163187928	7627
98914691	42481074	98907036	101198024	7655
87197313	42481075	87189465	87434691	7848
102457442	42499186	102449586	102952697	7856
19765986	42503961	19758114	20559720	7872
114201063	42529979	113747220	114208941	7878
114201062	43018213	113747220	114208941	7879
87601611	44120196	87482808	87609989	8378
40358844	44203218	40350322	40494443	8522
61471295	44906726	61462634	61557837	8661
141291403	44920084	134670862	141300105	8702
106315303	45309786	105745630	106324418	9115
106333548	45830314	106324418	106349420	9130
77514106	45832964	77504562	77796181	9544
64878337	46129631	64552622	64887917	9580
77494771	46129743	77432008	77504562	9791
181486208	46639262	178771180	181496012	9804
1817361	46645146	1807185	2724180	10176
106339157	52877393	106324418	106349420	10263
40360800	54454558	40350322	40494443	10478
1817674	54455930	1807185	2724180	10489
54606664	54617310	54455930	54617310	10646
40360992	55736671	40350322	40494443	10670
141717629	56017395	141300105	141728471	10842
52888329	56971813	52877393	54454558	10936
134681866	56971818	134670862	141300105	11004
128054399	59274404	127695928	128065460	11061
155619070	59392921	155126060	155630278	11208
155619017	59441002	155126060	155630278	11261
141717179	59537322	141300105	141728471	11292
130746631	59705533	129789445	130758371	11740
66730001	61016425	66097532	66741810	11809
85019772	61021521	84067606	85031663	11891
162627246	61462603	162615293	163187928	11953
85019682	61462634	84067606	85031663	11981
163731225	61557837	163718925	164422096	12300
163731237	61631187	163718925	164422096	12312
37910814	61832358	36829658	37923249	12435
94879478	62610257	94866997	96675264	12481
94166719	64552622	94154234	94866997	12485
141312774	64887917	141300105	141728471	12669
114844271	64896028	114831469	114943560	12802
163175067	65595956	162615293	163187928	12861
19735979	66097532	19024192	19749028	13049
94167370	66741810	94154234	94866997	13136
97122068	72065105	96744774	97135373	13305
97122005	73675541	96744774	97135373	13368
130744804	74031106	129789445	130758371	13567
170439669	74092505	167424656	170453381	13712
170439609	74098776	167424656	170453381	13772
97151950	74099279	97138091	98907036	13859
94168337	74680538	94154234	94866997	14103
37909075	75137520	36829658	37923249	14174
114194572	75137989	113747220	114208941	14369
2752337	75234777	2737807	3035618	14530
77781482	76769109	77504562	77796181	14699
148563399	76771591	148548223	150491055	15176
184494212	77371329	184423849	184509409	15197
164406864	77432008	163718925	164422096	15232
87419197	77504562	87189465	87434691	15494
184700720	77796181	184685081	185191132	15639
56001748	78685588	55736671	56017395	15647
184700801	79494205	184685081	185191132	15720
94170466	81887264	94154234	94866997	16232
159305206	81899029	156474372	159321641	16435
52894221	82533437	52877393	54454558	16828
19732135	82578805	19024192	19749028	16893
122159971	83553433	122142978	123638925	16993
155104524	83976376	154025661	155121653	17129
155104524	83976903	154025661	155121653	17129
162388844	84053925	162371632	162615293	17212
163699887	84067606	163219795	163717237	17350
163699875	85031663	163219795	163717237	17362
148565621	86031671	148548223	150491055	17398
83536003	86284754	82578805	83553433	17430
2755243	87189465	2737807	3035618	17436
173067643	87434691	173049892	177031357	17751
52895194	87436248	52877393	54454558	17801
2706357	87481707	1807185	2724180	17823
2706289	87482808	1807185	2724180	17891
22612512	87609989	22594563	22733630	17949
22612521	87771657	22594563	22733630	17958
181516440	89392857	181498385	181546899	18055
181516503	89396358	181498385	181546899	18118
3053758	89429214	3035618	5646290	18140
22612712	89498243	22594563	22733630	18149
155966013	92260984	155947853	156474161	18160
141281721	92264181	134670862	141300105	18384
132103532	93554304	132084858	132157984	18674
43037006	94154234	43018213	44120196	18793
112977446	94866997	112958640	113501293	18806
119315860	96675264	119017890	119334738	18878
77485626	96700259	77432008	77504562	18936
89448169	96740682	89429214	89498243	18955
37942389	96744774	37923249	38544717	19140
155967102	97135373	155947853	156474161	19249
77485244	97135394	77432008	77504562	19318
112040306	97138091	112020861	112463852	19445
167343505	98907036	167323959	167424398	19546
154006113	98907036	153179349	154025661	19548
185171496	101198024	184685081	185191132	19636
167343618	102248896	167323959	167424398	19659
87209146	102249004	87189465	87434691	19681
8915460	102445695	6702258	8935552	20092
61483030	102449586	61462634	61557837	20396
77525181	102952697	77504562	77796181	20619
45809623	103076894	45309786	45830314	20691
55757519	103098336	55736671	56017395	20848
19778983	105153884	19758114	20559720	20869
59253525	105745630	56971818	59274404	20879
19728069	106324418	19024192	19749028	20959
185169970	106349420	184685081	185191132	21162
155609015	106349482	155126060	155630278	21263
183790835	106615089	183305404	183812151	21316
162393119	106816997	162371632	162615293	21487
178673721	106817004	178593763	178695224	21503
46107727	108470111	45832964	46129631	21904
66763765	108496322	66741810	72065105	21955
122165047	108496628	122142978	123638925	22069
3057829	112020861	3035618	5646290	22211
189447413	112463852	188326012	189469777	22364
59514772	112958640	59441002	59537322	22550
184532190	113501293	184509409	184685081	22781
112981525	113531390	112958640	113501293	22885
122119268	113610636	121590093	122142617	23349
172502273	113747220	172478880	172939036	23393
77772778	114208941	77504562	77796181	23403
26036449	114826331	25473982	26060011	23562
150514777	114827282	150491055	151786851	23722
101174288	114831469	98907036	101198024	23736
152827228	114943560	152426274	152851023	23795
152827014	114969964	152426274	152851023	24009
125774240	115870884	125750209	127695928	24031
184485065	115870960	184423849	184509409	24344
19782625	116050394	19758114	20559720	24511
141842724	117498906	141818141	146865967	24583
121614767	117594972	121590093	122142617	24674
164397403	118225443	163718925	164422096	24693
122117820	118623543	121590093	122142617	24797
141753482	119017890	141728471	141818141	25011
40469411	119334738	40350322	40494443	25032
1712523	119366676	1528179	1737559	25036
61487726	119417206	61462634	61557837	25092
77406875	119502651	77371329	77432008	25133
113635865	119502951	113610636	113747220	25229
113635975	120291300	113610636	113747220	25339
117569598	120496552	117498906	117594972	25374
128854415	120701641	128828478	129789445	25937
46613297	121568101	46129743	46639262	25965
148440384	121590093	148414412	148547253	25972
106375499	122142617	106349482	106615089	26017
106375499	122142978	106349482	106615089	26017
128854544	123638925	128828478	129789445	26066
40323904	123639126	38544793	40350322	26418
118596991	123813431	118225443	118623543	26552
40467767	123813432	40350322	40494443	26676
89456326	125444536	89429214	89498243	27112
150518185	125750209	150491055	151786851	27130
113637820	127695928	113610636	113747220	27184
17285625	128065460	15996050	17312867	27242
113637901	128514083	113610636	113747220	27265
89470970	128514527	89429214	89498243	27273
83526139	128828478	82578805	83553433	27294
65568313	129789445	64896028	65595956	27643
150519240	130758371	150491055	151786851	28185
120730340	131815625	120701641	121568101	28699
112049617	131815855	112020861	112463852	28756
40465664	132084391	40350322	40494443	28779
46610405	132084858	46129743	46639262	28857
46610404	132157984	46129743	46639262	28858
141699435	132158484	141300105	141728471	29036
141847776	132734080	141818141	146865967	29635
117565221	133869359	117498906	117594972	29751
89459082	134304774	89429214	89498243	29868
128484119	134670828	128065460	128514083	29964
102218568	134670828	101198024	102248896	30328
102218545	134670862	101198024	102248896	30351
178664720	141300105	178593763	178695224	30504
152395294	141728471	151794175	152426104	30810
22625551	141818141	22594563	22733630	30988
119303622	146865967	119017890	119334738	31116
184716494	147991846	184685081	185191132	31413
184477930	148263999	184423849	184509409	31479
11378486	148414412	8949471	11410279	31793
59360950	148547253	59274404	59392921	31971
148446424	148548223	148414412	148547253	32012
37955356	150491055	37923249	38544717	32107
153212022	151786851	153179349	154025661	32673
55769599	151789149	55736671	56017395	32928
59359921	151789692	59274404	59392921	33000
18991143	151794175	18107717	19024192	33049
26026738	152426104	25473982	26060011	33273
18990512	152426274	18107717	19024192	33680
114865227	152851023	114831469	114943560	33758
8901547	152851140	6702258	8935552	34005
113576555	153173933	113531390	113610636	34081
19058566	153179349	19024192	19749028	34374
19058571	154025661	19024192	19749028	34379
151828670	155121653	151794175	152426104	34495
184650582	155126060	184509409	184685081	34499
167289444	155630278	165893851	167323959	34515
114866000	155939840	114831469	114943560	34531
167289247	155939840	165893851	167323959	34712
122107843	155939967	121590093	122142617	34774
19058971	155947774	19024192	19749028	34779
97173100	155947784	97138091	98907036	35009
83518014	155947853	82578805	83553433	35419
20595224	156474161	20559720	22594562	35504
123603222	156474372	122142978	123638925	35703
185155417	159321641	184685081	185191132	35715
61595362	159321767	61557837	61631187	35825
119298773	159465891	119017890	119334738	35965
1701436	160832958	1528179	1737559	36123
16032206	160836373	15996050	17312867	36156
112057053	160903322	112020861	112463852	36192
40530679	160904969	40494443	42481074	36236
122106344	160964044	121590093	122142617	36273
1843460	160975011	1807185	2724180	36275
128029109	161697517	127695928	128065460	36351
20596232	161732535	20559720	22594562	36512
46602657	161737747	46129743	46639262	36605
128551384	161747332	128514527	128828478	36857
187315204	161747400	186584101	187352482	37278
2686872	161781028	1807185	2724180	37308
185153749	161792549	184685081	185191132	37383
40531907	161796190	40494443	42481074	37464
105783190	161800793	105745630	106324418	37560
2775678	161801778	2737807	3035618	37871
74137273	161802872	74099279	74680538	37994
122104619	161806581	121590093	122142617	37998
117536977	162371512	117498906	117594972	38071
129751302	162371632	128828478	129789445	38143
117537065	162615293	117498906	117594972	38159
17274547	163187928	15996050	17312867	38320
15957527	163219795	14337281	15996050	38523
112059513	163717237	112020861	112463852	38652
15957343	163718925	14337281	15996050	38707
113649387	164422096	113610636	113747220	38751
159282740	164422096	156474372	159321641	38901
159282740	165893851	156474372	159321641	38901
184646164	167323959	184509409	184685081	38917
146827004	167424398	141818141	146865967	38963
54656382	167424656	54617310	55736671	39072
115831693	170453381	114969964	115870884	39191
177992364	170455608	177343891	178031848	39484
76729586	170490656	75234777	76769109	39523
54657130	171578137	54617310	55736671	39820
118265708	171580541	118225443	118623543	40265
105786053	171800113	105745630	106324418	40423
66057027	171800320	65595956	66097532	40505
74139905	172119924	74099279	74680538	40626
153133232	172478880	152851140	153173933	40701
1696403	172939036	1528179	1737559	41156
75193528	173049892	75137989	75234777	41249
184382535	177031357	183812151	184423849	41314
177990471	177343891	177343891	178031848	41377
40452809	178031848	40350322	40494443	41634
108538329	178589891	108496628	112020861	41701
55975382	178593763	55736671	56017395	42013
46087552	178695224	45832964	46129631	42079
46087485	178696633	45832964	46129631	42146
103140618	178757216	103098336	105153884	42282
55974992	178771180	55736671	56017395	42403
103140748	181496012	103098336	105153884	42412
5811432	181498385	5646290	5854139	42707
52920215	181546899	52877393	54454558	42822
183262560	181570116	181578607	183305404	42844
163145026	181570704	162615293	163187928	42902
152383056	181578607	151794175	152426104	43048
177387351	183305404	177343891	178031848	43460
27033540	183812151	26060011	27077066	43526
66141173	184423849	66097532	66741810	43641
183261487	184509409	181578607	183305404	43917
183261375	184685081	181578607	183305404	44029
150535119	185191132	150491055	151786851	44064
1483904	186218733	0	1528045	44141
40538605	186235297	40494443	42481074	44162
75190476	186578819	75137989	75234777	44301
108541009	186584101	108496628	112020861	44381
122098050	187352482	121590093	122142617	44567
25429337	187352482	22733632	25473982	44645
56062054	187352533	56017395	56971813	44659
61417571	187352712	61021521	61462603	45032
6747423	187352730	6702258	8935552	45165
6747487	188081503	6702258	8935552	45229
125796128	188326012	125750209	127695928	45919
54663386	189469777	54617310	55736671	46076
2678070		1807185	2724180	46110
2677802		1807185	2724180	46378
36641628		36594820	36829378	46808
78732405		78685588	79494205	46817
44073238		43018213	44120196	46958
1690581		1528179	1737559	46978
155173166		155126060	155630278	47106
178647896		178593763	178695224	47328
55969945		55736671	56017395	47450
129741878		128828478	129789445	47567
89345268		87771657	89392857	47589
171847966		171800320	172119924	47646
56924121		56017395	56971813	47692
40542157		40494443	42481074	47714
120749420		120701641	121568101	47779
183257516		181578607	183305404	47888
78733586		78685588	79494205	47998
106865023		106817004	108470111	48019
129837550		129789445	130758371	48105
123590770		122142978	123638925	48155
5805949		5646290	5854139	48190
66145845		66097532	66741810	48313
89344510		87771657	89392857	48347
74728926		74680538	75137520	48388
17264412		15996050	17312867	48455
106865466		106817004	108470111	48462
184636329		184509409	184685081	48752
87385932		87189465	87434691	48759
186284088		186235297	186578819	48791
186284175		186235297	186578819	48878
36644041		36594820	36829378	49221
178645986		178593763	178695224	49238
94203619		94154234	94866997	49385
186169268		185191132	186218733	49465
171849805		171800320	172119924	49485
94203822		94154234	94866997	49588
171850248		171800320	172119924	49928
27127373		27077123	30745196	50250
78634766		77796181	78685588	50822
20610709		20559720	22594562	50989
74150511		74099279	74680538	51232
74150606		74099279	74680538	51327
15944697		14337281	15996050	51353
165945666		165893851	167323959	51815
25422091		22733632	25473982	51891
115818732		114969964	115870884	52152
165946375		165893851	167323959	52524
172172593		172119924	172478880	52669
186165846		185191132	186218733	52887
186525843		186235297	186578819	52976
17259797		15996050	17312867	53070
186525737		186235297	186578819	53082
55964310		55736671	56017395	53085
159412685		159321767	159465891	53206
17259619		15996050	17312867	53248
44066818		43018213	44120196	53378
159412441		159321767	159465891	53450
152372552		151794175	152426104	53552
125390976		123813432	125444536	53560
171853885		171800320	172119924	53565
25420412		22733632	25473982	53570
146811986		141818141	146865967	53981
184739391		184685081	185191132	54310
89552733		89498243	92260984	54490
17258264		15996050	17312867	54603
172424123		172119924	172478880	54757
186523934		186235297	186578819	54885
172883538		172478880	172939036	55498
118281008		118225443	118623543	55565
163275401		163219795	163717237	55606
42425237		40494443	42481074	55837
125388669		123813432	125444536	55867
32488615		32282139	32544929	56314
123869756		123813432	125444536	56324
134361218		134304774	134670828	56444
125806669		125750209	127695928	56460
159378294		159321767	159465891	56527
128571173		128514527	128828478	56646
76828244		76771591	77371329	56653
1863870		1807185	2724180	56685
56914798		56017395	56971813	57015
103009806		102952697	103076894	57109
84124997		84067606	85031663	57391
123871039		123813432	125444536	57607
32487246		32282139	32544929	57683
94809310		94154234	94866997	57687
59335136		59274404	59392921	57785
93612248		93554304	94154234	57944
188384294		188326012	189469777	58282
66683494		66097532	66741810	58316
87131134		86284754	87189465	58331
59332804		59274404	59392921	58400
112405344		112020861	112463852	58508
153967094		153179349	154025661	58567
112405232		112020861	112463852	58620
153966779		153179349	154025661	58882
40291173		38544793	40350322	59149
40553608		40494443	42481074	59165
2664647		1807185	2724180	59533
188385605		188326012	189469777	59593
77564193		77504562	77796181	59631
77564452		77504562	77796181	59890
81827348		79494205	81887264	59916
106675035		106615089	106816997	59946
176971401		173049892	177031357	59956
103012707		102952697	103076894	60010
163280708		163219795	163717237	60913
52938375		52877393	54454558	60982
52938380		52877393	54454558	60987
156413142		155947853	156474161	61019
64614178		64552622	64887917	61556
44981703		44920084	45309786	61619
113672639		113610636	113747220	62003
52939425		52877393	54454558	62032
52939429		52877393	54454558	62036
55674510		54617310	55736671	62161
15933776		14337281	15996050	62274
148610661		148548223	150491055	62438
1869869		1807185	2724180	62684
40431653		40350322	40494443	62790
128577419		128514527	128828478	62892
181641617		181578607	183305404	63010
30682165		27077123	30745196	63031
114145693		113747220	114208941	63248
43082039		43018213	44120196	63826
73967060		73675541	74031106	64046
171644657		171580541	171800113	64116
17248714		15996050	17312867	64153
118161219		117594972	118225443	64224
38609049		38544793	40350322	64256
42416729		40494443	42481074	64345
17248486		15996050	17312867	64381
38609175		38544793	40350322	64382
181643064		181578607	183305404	64457
1672974		1528179	1737559	64585
76704462		75234777	76769109	64647
98971699		98907036	101198024	64663
25409240		22733632	25473982	64742
87124684		86284754	87189465	64781
25409098		22733632	25473982	64884
8870187		6702258	8935552	65365
87124036		86284754	87189465	65429
128580343		128514527	128828478	65816
77729985		77504562	77796181	66196
77729926		77504562	77796181	66255
163650312		163219795	163717237	66925
130825364		130758371	131815625	66993
86217571		86031671	86284754	67183
155193294		155126060	155630278	67234
19681550		19024192	19749028	67478
19681369		19024192	19749028	67659
45377576		45309786	45830314	67790
118294621		118225443	118623543	69178
66166817		66097532	66741810	69285
185121752		184685081	185191132	69380
185121687		184685081	185191132	69445
16065781		15996050	17312867	69731
66811761		66741810	72065105	69951
16066014		15996050	17312867	69964
62540091		61832358	62610257	70166
61392155		61021521	61462603	70448
87118243		86284754	87189465	71222
61903658		61832358	62610257	71300
61903713		61832358	62610257	71355
2652800		1807185	2724180	71380
161878214		161806581	162371512	71633
31676882		30951781	31749334	72452
128901908		128828478	129789445	73430
81813793		79494205	81887264	73471
153253867		153179349	154025661	74518
122217499		122142978	123638925	74521
181421289		178771180	181496012	74723
162690231		162615293	163187928	74938
44831729		44203218	44906726	74997
162690293		162615293	163187928	75000
1882613		1807185	2724180	75428
161882016		161806581	162371512	75435
152774789		152426274	152851023	76234
184761353		184685081	185191132	76272
181655338		181578607	183305404	76731
156397427		155947853	156474161	76734
184761821		184685081	185191132	76740
22517748		20559720	22594562	76814
183228558		181578607	183305404	76846
86207795		86031671	86284754	76959
187275251		186584101	187352482	77231
6624283		5854139	6702108	77825
6624154		5854139	6702108	77954
14235234		13502327	14313239	78005
163298011		163219795	163717237	78216
89576547		89498243	92260984	78304
163797320		163718925	164422096	78395
18029221		17480351	18107717	78496
181417387		178771180	181496012	78625
181417320		178771180	181496012	78692
125671246		125444536	125750209	78963
89577377		89498243	92260984	79134
122222377		122142978	123638925	79399
106896408		106817004	108470111	79404
188160939		188081503	188326012	79436
183732550		183305404	183812151	79601
161886192		161806581	162371512	79611
97217740		97138091	98907036	79649
85951744		85031663	86031671	79927
188161512		188081503	188326012	80009
1887292		1807185	2724180	80107
125670076		125444536	125750209	80133
55656526		54617310	55736671	80145
55656525		54617310	55736671	80146
161887056		161806581	162371512	80475
97218871		97138091	98907036	80780
141219234		134670862	141300105	80871
66822798		66741810	72065105	80988
115051003		114969964	115870884	81039
57052860		56971818	59274404	81042
22513463		20559720	22594562	81099
186316572		186235297	186578819	81275
134223078		133869359	134304774	81696
13584035		13502327	14313239	81708
127983468		127695928	128065460	81992
102531978		102449586	102952697	82392
115052363		114969964	115870884	82399
121672499		121590093	122142617	82406
105071418		103098336	105153884	82466
102532115		102449586	102952697	82529
121672639		121590093	122142617	82546
119251926		119017890	119334738	82812
77288179		76771591	77371329	83150
86114834		86031671	86284754	83163
117678263		117594972	118225443	83291
19665546		19024192	19749028	83482
40578017		40494443	42481074	83574
163802609		163718925	164422096	83684
134220520		133869359	134304774	84254
57056332		56971818	59274404	84514
106434344		106349482	106615089	84862
117680007		117594972	118225443	85035
105068504		103098336	105153884	85380
19663582		19024192	19749028	85446
87857138		87771657	89392857	85481
66183068		66097532	66741810	85536
173135473		173049892	177031357	85581
131901758		131815855	132084391	85903
171666488		171580541	171800113	85947
106435500		106349482	106615089	86018
94240344		94154234	94866997	86110
77710052		77504562	77796181	86129
55650332		54617310	55736671	86339
22508130		20559720	22594562	86432
65509353		64896028	65595956	86603
173136563		173049892	177031357	86671
77708967		77504562	77796181	87214
170365943		167424656	170453381	87438
45920471		45832964	46129631	87507
170365861		167424656	170453381	87520
186490907		186235297	186578819	87912
45921084		45832964	46129631	88120
163099421		162615293	163187928	88507
65507196		64896028	65595956	88760
33112627		33022524	33201982	89355
159555404		159465891	160832958	89513
33112450		33022524	33201982	89532
87861499		87771657	89392857	89842
87861562		87771657	89392857	89905
30655240		27077123	30745196	89956
55646511		54617310	55736671	90160
55646511		54617310	55736671	90160
106705547		106615089	106816997	90458
119244063		119017890	119334738	90675
77705428		77504562	77796181	90753
77705330		77504562	77796181	90851
152942010		152851140	153173933	90870
61923666		61832358	62610257	91308
40258997		38544793	40350322	91325
159557224		159465891	160832958	91333
40258864		38544793	40350322	91458
147900098		146865967	147991846	91748
22502705		20559720	22594562	91857
188173721		188081503	188326012	92218
46738282		46645146	52877393	93136
106442972		106349482	106615089	93490
86125388		86031671	86284754	93717
186485037		186235297	186578819	93782
183718066		183305404	183812151	94085
57066161		56971818	59274404	94343
57066169		56971818	59274404	94351
171675096		171580541	171800113	94555
185096182		184685081	185191132	94950
185095851		184685081	185191132	95281
188177089		188081503	188326012	95586
1641561		1528179	1737559	95998
1641561		1528179	1737559	95998
42626121		42529979	43018213	96142
77699993		77504562	77796181	96188
85128010		85031663	86031671	96347
22497725		20559720	22594562	96837
22497702		20559720	22594562	96860
84164534		84067606	85031663	96928
84934474		84067606	85031663	97189
65498730		64896028	65595956	97226
2626718		1807185	2724180	97462
152948637		152851140	153173933	97497
127967920		127695928	128065460	97540
152948708		152851140	153173933	97568
81996729		81899029	82533437	97700
128612252		128514527	128828478	97725
167522503		167424656	170453381	97847
97037436		96744774	97135373	97937
106447494		106349482	106615089	98012
97037358		96744774	97135373	98015
76671088		75234777	76769109	98021
130856581		130758371	131815625	98210
89596722		89498243	92260984	98479
141398809		141300105	141728471	98704
148165236		147991846	148263999	98763
18207217		18107717	19024192	99500
85131576		85031663	86031671	99913
94966917		94866997	96675264	99920
18207774		18107717	19024192	100057
128614629		128514527	128828478	100102
84167866		84067606	85031663	100260
89598596		89498243	92260984	100353
133969759		133869359	134304774	100400
82679239		82578805	83553433	100434
82679304		82578805	83553433	100499
97238590		97138091	98907036	100499
176930325		173049892	177031357	101032
1629711		1528179	1737559	101532
1629904		1528179	1737559	101725
118123673		117594972	118225443	101770
44804927		44203218	44906726	101799
183407270		183305404	183812151	101866
148161971		147991846	148263999	102028
18922147		18107717	19024192	102045
172222091		172119924	172478880	102167
87291892		87189465	87434691	102427
172222357		172119924	172478880	102433
97240527		97138091	98907036	102436
66200478		66097532	66741810	102946
87086445		86284754	87189465	103020
87086328		86284754	87189465	103137
183915320		183812151	184423849	103169
183915411		183812151	184423849	103260
86181334		86031671	86284754	103420
148651736		148548223	150491055	103513
186474933		186235297	186578819	103886
118913929		118623543	119017890	103961
82429285		81899029	82533437	104152
96571072		94866997	96675264	104192
151898783		151794175	152426104	104608
151898783		151794175	152426104	104608
38028140		37923249	38544717	104891
106454836		106349482	106615089	105354
128933832		128828478	129789445	105354
87294947		87189465	87434691	105482
156053372		155947853	156474161	105519
87294987		87189465	87434691	105522
87083663		86284754	87189465	105802
186690109		186584101	187352482	106008
128934600		128828478	129789445	106122
11703539		11597258	13502327	106281
55630276		54617310	55736671	106395
106455907		106349482	106615089	106425
38651242		38544793	40350322	106449
118911200		118623543	119017890	106690
18214649		18107717	19024192	106932
77903389		77796181	78685588	107208
18916801		18107717	19024192	107391
16103444		15996050	17312867	107394
119610464		119502951	120291300	107513
156055373		155947853	156474161	107520
119125588		119017890	119334738	107698
120183591		119502951	120291300	107709
82006947		81899029	82533437	107918
60908320		59705533	61016425	108105
60908320		59705533	61016425	108105
156056249		155947853	156474161	108396
163608756		163219795	163717237	108481
82424845		81899029	82533437	108592
18216410		18107717	19024192	108693
82424664		81899029	82533437	108773
45941882		45832964	46129631	108918
60906770		59705533	61016425	109655
60906770		59705533	61016425	109655
62500052		61832358	62610257	110205
1917399		1807185	2724180	110214
2848386		2737807	3035618	110579
2849132		2737807	3035618	111325
2849142		2737807	3035618	111335
189358387		188326012	189469777	111390
189358306		188326012	189469777	111471
125861921		125750209	127695928	111712
125862346		125750209	127695928	112137
57084099		56971818	59274404	112281
82420678		81899029	82533437	112759
17593357		17480351	18107717	113006
132847390		132734080	133869359	113310
38658852		38544793	40350322	114059
38658868		38544793	40350322	114075
151672691		150491055	151786851	114160
78799798		78685588	79494205	114210
60901705		59705533	61016425	114720
151671983		150491055	151786851	114868
141184638		134670862	141300105	115467
32166631		31749334	32282139	115508
78801393		78685588	79494205	115805
105269748		105153884	105745630	115864
57087704		56971818	59274404	115886
38660942		38544793	40350322	116149
117711217		117594972	118225443	116245
117711343		117594972	118225443	116371
54338046		52877393	54454558	116512
14196559		13502327	14313239	116680
97254844		97138091	98907036	116753
16112926		15996050	17312867	116876
130875287		130758371	131815625	116916
130875347		130758371	131815625	116976
16113298		15996050	17312867	117248
11714713		11597258	13502327	117455
1924676		1807185	2724180	117491
106206466		105745630	106324418	117952
65477934		64896028	65595956	118022
54336301		52877393	54454558	118257
19142599		19024192	19749028	118407
22476132		20559720	22594562	118430
33325205		33206381	34317087	118824
33325310		33206381	34317087	118929
127576855		125750209	127695928	119073
40613521		40494443	42481074	119078
2604715		1807185	2724180	119465
131935327		131815855	132084391	119472
99027254		98907036	101198024	120218
152971372		152851140	153173933	120232
118744029		118623543	119017890	120486
153299962		153179349	154025661	120613
38044145		37923249	38544717	120896
19879127		19758114	20559720	121013
22854902		22733632	25473982	121270
3156902		3035618	5646290	121284
177910147		177343891	178031848	121701
177910091		177343891	178031848	121757
99029270		98907036	101198024	122234
105276296		105153884	105745630	122412
54739924		54617310	55736671	122614
121712761		121590093	122142617	122668
106201704		105745630	106324418	122714
54740152		54617310	55736671	122842
121713009		121590093	122142617	122916
83430431		82578805	83553433	123002
85908568		85031663	86031671	123103
46769054		46645146	52877393	123908
83429424		82578805	83553433	124009
62734634		62610257	64552622	124377
45957584		45832964	46129631	124620
59831027		59705533	61016425	125494
86157527		86031671	86284754	125856
186709994		186584101	187352482	125893
101324143		101198024	102248896	126119
20686171		20559720	22594562	126451
186710796		186584101	187352482	126695
56144196		56017395	56971813	126801
56144245		56017395	56971813	126850
119629863		119502951	120291300	126912
11283070		8949471	11410279	127209
38672496		38544793	40350322	127703
118751370		118623543	119017890	127827
56145387		56017395	56971813	127992
38673540		38544793	40350322	128747
55865500		55736671	56017395	128829
38673675		38544793	40350322	128882
60887039		59705533	61016425	129386
101068541		98907036	101198024	129483
165764142		164422096	165893851	129709
62740183		62610257	64552622	129926
185321382		185191132	186218733	130250
152556720		152426274	152851023	130446
71934414		66741810	72065105	130691
33337143		33206381	34317087	130762
45964357		45832964	46129631	131393
105877023		105745630	106324418	131393
105877092		105745630	106324418	131462
186715568		186584101	187352482	131467
77927851		77796181	78685588	131670
77928045		77796181	78685588	131864
76903475		76771591	77371329	131884
118885073		118623543	119017890	132817
119635837		119502951	120291300	132886
186445645		186235297	186578819	133174
2871132		2737807	3035618	133325
132292021		132158484	132734080	133537
132292021		132158484	132734080	133537
112154427		112020861	112463852	133566
2871460		2737807	3035618	133653
112154534		112020861	112463852	133673
97271789		97138091	98907036	133698
117364747		116050394	117498906	134159
186084365		185191132	186218733	134368
82398333		81899029	82533437	135104
38058533		37923249	38544717	135284
78550042		77796181	78685588	135546
155766108		155630278	155939840	135830
118089601		117594972	118225443	135842
79358318		78685588	79494205	135887
171936234		171800320	172119924	135914
141436265		141300105	141728471	136160
141436267		141300105	141728471	136162
45173590		44920084	45309786	136196
119639180		119502951	120291300	136229
163051663		162615293	163187928	136265
55880714		55736671	56017395	136681
55880592		55736671	56017395	136803
171937217		171800320	172119924	136897
55873863		55736671	56017395	137192
38681998		38544793	40350322	137205
93691654		93554304	94154234	137350
178908600		178771180	181496012	137420
19161695		19024192	19749028	137503
117361134		116050394	117498906	137772
45692436		45309786	45830314	137878
2897571		2737807	3035618	138047
45692127		45309786	45830314	138187
77642974		77504562	77796181	138412
78546103		77796181	78685588	139485
2877385		2737807	3035618	139578
19164253		19024192	19749028	140061
98766963		97138091	98907036	140073
76628749		75234777	76769109	140360
118085082		117594972	118225443	140361
17620903		17480351	18107717	140552
17620903		17480351	18107717	140552
113887943		113747220	114208941	140723
6843038		6702258	8935552	140780
113888292		113747220	114208941	141072
77937310		77796181	78685588	141129
74821683		74680538	75137520	141145
42671162		42529979	43018213	141183
42671596		42529979	43018213	141617
42671730		42529979	43018213	141751
64746018		64552622	64887917	141899
53019413		52877393	54454558	142020
134011624		133869359	134304774	142265
44345620		44203218	44906726	142402
64745499		64552622	64887917	142418
64745389		64552622	64887917	142528
64745370		64552622	64887917	142547
134012152		133869359	134304774	142793
156331261		155947853	156474161	142900
77647499		77504562	77796181	142937
55593698		54617310	55736671	142973
147848686		146865967	147991846	143160
97281799		97138091	98907036	143708
55592793		54617310	55736671	143878
185335274		185191132	186218733	144142
65040792		64896028	65595956	144764
128973661		128828478	129789445	145183
38690106		38544793	40350322	145313
32691720		32546405	32899519	145315
161952295		161806581	162371512	145714
2883616		2737807	3035618	145809
45163895		44920084	45309786	145891
127549825		125750209	127695928	146103
128974664		128828478	129789445	146186
155776785		155630278	155939840	146507
65742487		65595956	66097532	146531
94300865		94154234	94866997	146631
87042650		86284754	87189465	146815
14166263		13502327	14313239	146976
65448812		64896028	65595956	147144
11744802		11597258	13502327	147544
147844297		146865967	147991846	147549
55589108		54617310	55736671	147563
32694184		32546405	32899519	147779
44758879		44203218	44906726	147847
172791181		172478880	172939036	147855
102101008		101198024	102248896	147888
122291060		122142978	123638925	148082
122291142		122142978	123638925	148164
113106880		112958640	113501293	148240
94302994		94154234	94866997	148760
2886576		2737807	3035618	148769
20709531		20559720	22594562	149811
172788925		172478880	172939036	150111
56821526		56017395	56971813	150287
155276567		155126060	155630278	150507
82382868		81899029	82533437	150569
89242235		87771657	89392857	150622
65047712		64896028	65595956	151684
160681098		159465891	160832958	151860
160681078		159465891	160832958	151880
161958482		161806581	162371512	151901
132886090		132734080	133869359	152010
118865253		118623543	119017890	152637
38697720		38544793	40350322	152927
132887355		132734080	133869359	153275
159619232		159465891	160832958	153341
17633744		17480351	18107717	153393
37769644		36829658	37923249	153605
36440320		34692826	36594820	154500
37768025		36829658	37923249	155224
114053575		113747220	114208941	155366
6546710		5854139	6702108	155398
45465291		45309786	45830314	155505
119658786		119502951	120291300	155835
34848682		34692826	36594820	155856
111864884		108496628	112020861	155977
18867839		18107717	19024192	156353
105902523		105745630	106324418	156893
185348073		185191132	186218733	156941
156104843		155947853	156474161	156990
96517942		94866997	96675264	157322
153016584		152851140	153173933	157349
89235485		87771657	89392857	157372
96517752		94866997	96675264	157512
17950140		17480351	18107717	157577
85189376		85031663	86031671	157713
183970034		183812151	184423849	157883
183970110		183812151	184423849	157959
118781810		118623543	119017890	158267
112622238		112463852	112958640	158386
56175929		56017395	56971813	158534
112622415		112463852	112958640	158563
118782466		118623543	119017890	158923
14496231		14337281	15996050	158950
119662068		119502951	120291300	159117
141569309		141300105	141728471	159162
141569303		141300105	141728471	159168
92101792		89498243	92260984	159192
119662143		119502951	120291300	159192
156314558		155947853	156474161	159603
38083090		37923249	38544717	159841
187192637		186584101	187352482	159845
183972058		183812151	184423849	159907
27237097		27077123	30745196	159974
27237152		27077123	30745196	160029
153013360		152851140	153173933	160573
30584402		27077123	30745196	160794
188487262		188326012	189469777	161250
141979753		141818141	146865967	161612
106978693		106817004	108470111	161689
106978702		106817004	108470111	161698
152689323		152426274	152851023	161700
61300423		61021521	61462603	162180
14499534		14337281	15996050	162253
177506250		177343891	178031848	162359
152688583		152426274	152851023	162440
18861704		18107717	19024192	162488
122306178		122142978	123638925	163200
79330536		78685588	79494205	163669
112300138		112020861	112463852	163714
87935378		87771657	89392857	163721
186747926		186584101	187352482	163825
25638193		25473982	26060011	164211
26912589		26060011	27077066	164477
187187762		186584101	187352482	164720
87024571		86284754	87189465	164894
76936581		76771591	77371329	164990
184850072		184685081	185191132	164991
26911782		26060011	27077066	165284
18858868		18107717	19024192	165324
184850518		184685081	185191132	165437
54288887		52877393	54454558	165671
177509695		177343891	178031848	165804
111854750		108496628	112020861	166111
156307686		155947853	156474161	166475
61295516		61021521	61462603	167087
77204119		76771591	77371329	167210
6869641		6702258	8935552	167383
98739637		97138091	98907036	167399
106156926		105745630	106324418	167492
112631773		112463852	112958640	167921
54286288		52877393	54454558	168270
185359520		185191132	186218733	168388
62441743		61832358	62610257	168514
6871010		6702258	8935552	168752
62441265		61832358	62610257	168992
17649351		17480351	18107717	169000
134473924		134304774	134670828	169150
134473981		134304774	134670828	169207
25304611		22733632	25473982	169371
62440761		61832358	62610257	169496
183981713		183812151	184423849	169562
19579463		19024192	19749028	169565
46299465		46129743	46639262	169722
177513683		177343891	178031848	169792
46299552		46129743	46639262	169809
64382730		62610257	64552622	169892
13332369		11597258	13502327	169958
129959417		129789445	130758371	169972
118847851		118623543	119017890	170039
94324369		94154234	94866997	170135
62440012		61832358	62610257	170245
54787589		54617310	55736671	170279
183135076		181578607	183305404	170328
84860794		84067606	85031663	170869
84860511		84067606	85031663	171152
152679685		152426274	152851023	171338
79322864		78685588	79494205	171341
185362703		185191132	186218733	171571
62438290		61832358	62610257	171967
76597073		75234777	76769109	172036
85204005		85031663	86031671	172342
62437814		61832358	62610257	172443
66569234		66097532	66741810	172576
106151569		105745630	106324418	172849
26233152		26060011	27077066	173141
82360064		81899029	82533437	173373
5472608		3035618	5646290	173682
66568072		66097532	66741810	173738
183986429		183812151	184423849	174278
66567491		66097532	66741810	174319
44732115		44203218	44906726	174611
15821277		14337281	15996050	174773
77196290		76771591	77371329	175039
183480567		183305404	183812151	175163
16171271		15996050	17312867	175221
183130065		181578607	183305404	175339
183481675		183305404	183812151	176271
40173977		38544793	40350322	176345
74857223		74680538	75137520	176685
127873036		127695928	128065460	177108
13324659		11597258	13502327	177668
134483295		134304774	134670828	178521
42708521		42529979	43018213	178542
166072598		165893851	167323959	178747
120880393		120701641	121568101	178752
120880411		120701641	121568101	178770
166072665		165893851	167323959	178814
79673629		79494205	81887264	179424
120881886		120701641	121568101	180245
120881891		120701641	121568101	180250
134485827		134304774	134670828	181053
26242096		26060011	27077066	182085
113318976		112958640	113501293	182317
113318920		112958640	113501293	182373
134488225		134304774	134670828	182603
102065515		101198024	102248896	183381
153362774		153179349	154025661	183425
65412301		64896028	65595956	183655
114394175		114208941	114826331	185234
97323917		97138091	98907036	185826
56785283		56017395	56971813	186530
56784840		56017395	56971813	186973
163905941		163718925	164422096	187016
76581603		75234777	76769109	187506
112276236		112020861	112463852	187616
112276083		112020861	112463852	187769
65408178		64896028	65595956	187778
5458260		3035618	5646290	188030
5458251		3035618	5646290	188039
45642260		45309786	45830314	188054
101009819		98907036	101198024	188205
26888813		26060011	27077066	188253
82344293		81899029	82533437	189144
82344217		81899029	82533437	189220
36405532		34692826	36594820	189288
101008411		98907036	101198024	189613
118828116		118623543	119017890	189774
6892338		6702258	8935552	190080
188517878		188326012	189469777	191866
118825727		118623543	119017890	192163
118825659		118623543	119017890	192231
95059923		94866997	96675264	192926
44713767		44203218	44906726	192959
163524236		163219795	163717237	193001
153372600		153179349	154025661	193251
153372770		153179349	154025661	193421
183111828		181578607	183305404	193576
156280539		155947853	156474161	193622
54811021		54617310	55736671	193711
116244146		116050394	117498906	193752
74875305		74680538	75137520	194767
46840296		46645146	52877393	195150
46840379		46645146	52877393	195233
46443829		46129743	46639262	195433
161501920		160975011	161697517	195597
61266330		61021521	61462603	196273
116247338		116050394	117498906	196944
152228967		151794175	152426104	197137
78488432		77796181	78685588	197156
83751155		83553433	83976376	197722
83751164		83553433	83976376	197731
105547446		105153884	105745630	198184
83777787		83553433	83976376	198589
27275858		27077123	30745196	198735
61263808		61021521	61462603	198795
82098130		81899029	82533437	199101
56772672		56017395	56971813	199141
56772617		56017395	56971813	199196
16195267		15996050	17312867	199217
46439956		46129743	46639262	199306
56217173		56017395	56971813	199778
34116468		33206381	34317087	200619
42730919		42529979	43018213	200940
105544658		105153884	105745630	200972
53078380		52877393	54454558	200987
42731139		42529979	43018213	201160
162816599		162615293	163187928	201306
83774892		83553433	83976376	201484
132532409		132158484	132734080	201671
130556605		129789445	130758371	201766
132532180		132158484	132734080	201900
130960305		130758371	131815625	201934
65098086		64896028	65595956	202058
132531828		132158484	132734080	202252
13299654		11597258	13502327	202673
13299325		11597258	13502327	203002
73472380		72065105	73675541	203161
56220900		56017395	56971813	203505
133665334		132734080	133869359	204025
142022279		141818141	146865967	204138
83772179		83553433	83976376	204197
132529728		132158484	132734080	204352
162819874		162615293	163187928	204581
73470857		72065105	73675541	204684
152221208		151794175	152426104	204896
152645980		152426274	152851023	205043
152645920		152426274	152851023	205103
95072130		94866997	96675264	205133
2012376		1807185	2724180	205191
78479908		77796181	78685588	205680
6496366		5854139	6702108	205742
184018417		183812151	184423849	206266
43224600		43018213	44120196	206387
184018553		183812151	184423849	206402
152000618		151794175	152426104	206443
65102753		64896028	65595956	206725
107023845		106817004	108470111	206841
118018323		117594972	118225443	207120
92471302		92264181	93554304	207121
6910030		6702258	8935552	207772
107025093		106817004	108470111	208089
154233897		154025661	155121653	208236
142026645		141818141	146865967	208504
38131906		37923249	38544717	208657
184020902		183812151	184423849	208751
132524795		132158484	132734080	209285
85822266		85031663	86031671	209405
189679421		189469777	0	209644
85821873		85031663	86031671	209798
13292515		11597258	13502327	209812
46855040		46645146	52877393	209894
163506832		163219795	163717237	210405
2018113		1807185	2724180	210928
130547407		129789445	130758371	210964
42740993		42529979	43018213	211014
128276691		128065460	128514083	211231
20348194		19758114	20559720	211526
184212279		183812151	184423849	211570
178982944		178771180	181496012	211764
76983713		76771591	77371329	212122
76984190		76771591	77371329	212599
117807632		117594972	118225443	212660
76984355		76771591	77371329	212764
121802908		121590093	122142617	212815
55523464		54617310	55736671	213207
132371833		132158484	132734080	213349
152007822		151794175	152426104	213647
113960929		113747220	114208941	213709
38758966		38544793	40350322	214173
59920065		59705533	61016425	214532
44692133		44203218	44906726	214593
163502592		163219795	163717237	214645
81671757		79494205	81887264	215507
106108711		105745630	106324418	215707
44691001		44203218	44906726	215725
147082099		146865967	147991846	216132
121806234		121590093	122142617	216141
18808033		18107717	19024192	216159
92044813		89498243	92260984	216171
163500976		163219795	163717237	216261
147082283		146865967	147991846	216316
38328296		37923249	38544717	216421
130005874		129789445	130758371	216429
93772008		93554304	94154234	217704
16213772		15996050	17312867	217722
95084808		94866997	96675264	217811
16214033		15996050	17312867	217983
16214151		15996050	17312867	218101
76990180		76771591	77371329	218589
55518037		54617310	55736671	218634
163498593		163219795	163717237	218644
62391485		61832358	62610257	218772
59924324		59705533	61016425	218791
59924389		59705533	61016425	218856
128284488		128065460	128514083	219028
114606470		114208941	114826331	219861
184203577		183812151	184423849	220272
184203576		183812151	184423849	220273
187131986		186584101	187352482	220496
187131984		186584101	187352482	220498
22374050		20559720	22594562	220512
129568817		128828478	129789445	220628
118003820		117594972	118225443	221623
93775970		93554304	94154234	221666
38767237		38544793	40350322	222444
5423792		3035618	5646290	222498
5423782		3035618	5646290	222508
1304623		0	1528045	223422
187129053		186584101	187352482	223429
82309975		81899029	82533437	223462
1304516		0	1528045	223529
59929154		59705533	61016425	223621
26853356		26060011	27077066	223710
160609211		159465891	160832958	223747
81663390		79494205	81887264	223874
112688099		112463852	112958640	224247
184199428		183812151	184423849	224421
187127682		186584101	187352482	224800
178996044		178771180	181496012	224864
78021303		77796181	78685588	225122
142043416		141818141	146865967	225275
38770171		38544793	40350322	225378
184198353		183812151	184423849	225496
17705981		17480351	18107717	225630
82307534		81899029	82533437	225903
114600400		114208941	114826331	225931
113973387		113747220	114208941	226167
184911337		184685081	185191132	226256
56243676		56017395	56971813	226281
79267401		78685588	79494205	226804
52650407		46645146	52877393	226986
52650349		46645146	52877393	227044
92491272		92264181	93554304	227091
66514648		66097532	66741810	227162
113273899		112958640	113501293	227394
113273763		112958640	113501293	227530
106096790		105745630	106324418	227628
129561694		128828478	129789445	227751
25246156		22733632	25473982	227826
181806510		181578607	183305404	227903
150263017		148548223	150491055	228038
27305515		27077123	30745196	228392
181807090		181578607	183305404	228483
178361311		178031848	178589891	228580
94637768		94154234	94866997	229229
79264959		78685588	79494205	229246
38774105		38544793	40350322	229312
44433052		44203218	44906726	229834
178359893		178031848	178589891	229998
121820249		121590093	122142617	230156
2494001		1807185	2724180	230179
112694132		112463852	112958640	230280
121820431		121590093	122142617	230338
79724657		79494205	81887264	230452
2493625		1807185	2724180	230555
54223491		52877393	54454558	231067
84298735		84067606	85031663	231129
8702923		6702258	8935552	232629
122375810		122142978	123638925	232832
82811660		82578805	83553433	232855
25241099		22733632	25473982	232883
82811874		82578805	83553433	233069
19991206		19758114	20559720	233092
122376098		122142978	123638925	233120
19991417		19758114	20559720	233303
187846590		187352730	188081503	234913
20794772		20559720	22594562	235052
98671907		97138091	98907036	235129
8700346		6702258	8935552	235206
20794941		20559720	22594562	235221
98671258		97138091	98907036	235778
40114234		38544793	40350322	236088
13738567		13502327	14313239	236240
25237645		22733632	25473982	236337
13738792		13502327	14313239	236465
27313593		27077123	30745196	236470
189708268		189469777	0	238491
19510389		19024192	19749028	238639
167663695		167424656	170453381	239039
162131875		161806581	162371512	239637
34932487		34692826	36594820	239661
115209704		114969964	115870884	239740
27317076		27077123	30745196	239953
34933010		34692826	36594820	240184
1287825		0	1528045	240220
40109965		38544793	40350322	240357
189229163		188326012	189469777	240614
1287212		0	1528045	240833
189228930		188326012	189469777	240847
120050303		119502951	120291300	240997
189228566		188326012	189469777	241211
152035517		151794175	152426104	241342
44444802		44203218	44906726	241584
26301612		26060011	27077066	241601
66983431		66741810	72065105	241621
134912651		134670862	141300105	241789
77013390		76771591	77371329	241799
64310774		62610257	64552622	241848
36352918		34692826	36594820	241902
64310708		62610257	64552622	241914
64310705		62610257	64552622	241917
77013520		76771591	77371329	241929
98665082		97138091	98907036	241954
64310557		62610257	64552622	242065
98664617		97138091	98907036	242419
152036813		151794175	152426104	242638
82821538		82578805	83553433	242733
93911494		93554304	94154234	242740
189226832		188326012	189469777	242945
93911215		93554304	94154234	243019
107060335		106817004	108470111	243331
183061879		181578607	183305404	243525
46889231		46645146	52877393	244085
189225611		188326012	189469777	244166
133624676		132734080	133869359	244683
108741544		108496628	112020861	244916
79739332		79494205	81887264	245127
79739394		79494205	81887264	245189
13257106		11597258	13502327	245221
107062243		106817004	108470111	245239
13257019		11597258	13502327	245308
54862768		54617310	55736671	245458
42235539		40494443	42481074	245535
13256733		11597258	13502327	245594
133623079		132734080	133869359	246280
123392579		122142978	123638925	246346
19502680		19024192	19749028	246348
123392387		122142978	123638925	246538
13255492		11597258	13502327	246835
13255492		11597258	13502327	246835
82825791		82578805	83553433	246986
13255183		11597258	13502327	247144
54864941		54617310	55736671	247631
26308536		26060011	27077066	248525
133620644		132734080	133869359	248715
185969868		185191132	186218733	248865
93803241		93554304	94154234	248937
93803326		93554304	94154234	249022
19499775		19024192	19749028	249253
94617219		94154234	94866997	249778
78435082		77796181	78685588	250506
186834813		186584101	187352482	250712
6451326		5854139	6702108	250782
37081148		36829658	37923249	251490
78937878		78685588	79494205	252290
22340915		20559720	22594562	253647
115223944		114969964	115870884	253980
142072346		141818141	146865967	254205
132479577		132158484	132734080	254503
82833536		82578805	83553433	254731
146610954		141818141	146865967	255013
131013768		130758371	131815625	255397
131013826		130758371	131815625	255455
65339528		64896028	65595956	256428
189727735		189469777	0	257958
6112279		5854139	6702108	258140
32007979		31749334	32282139	258645
19283016		19024192	19749028	258824
77030497		76771591	77371329	258906
44462828		44203218	44906726	259610
164161851		163718925	164422096	260245
164161659		163718925	164422096	260437
19285034		19024192	19749028	260842
154286504		154025661	155121653	260843
93892414		93554304	94154234	261820
93892339		93554304	94154234	261895
94416475		94154234	94866997	262241
65332908		64896028	65595956	263048
120028069		119502951	120291300	263231
120027989		119502951	120291300	263311
120027983		119502951	120291300	263317
154289425		154025661	155121653	263764
120027417		119502951	120291300	263883
46909125		46645146	52877393	263979
46909291		46645146	52877393	264145
13236947		11597258	13502327	265380
106011305		105745630	106324418	265675
106011976		105745630	106324418	266346
25740767		25473982	26060011	266785
141033044		134670862	141300105	267061
2455943		1807185	2724180	268237
184155291		183812151	184423849	268558
142086963		141818141	146865967	268822
151517808		150491055	151786851	269043
162076054		161806581	162371512	269473
86919324		86284754	87189465	270141
93884016		93554304	94154234	270218
100927229		98907036	101198024	270795
100927178		98907036	101198024	270846
186855294		186584101	187352482	271193
62881534		62610257	64552622	271277
162078175		161806581	162371512	271594
66369183		66097532	66741810	271651
66369245		66097532	66741810	271713
52604331		46645146	52877393	273062
114552985		114208941	114826331	273346
127422047		125750209	127695928	273881
20032226		19758114	20559720	274112
162096881		161806581	162371512	274631
20032763		19758114	20559720	274649
20032765		19758114	20559720	274651
36320167		34692826	36594820	274653
114551554		114208941	114826331	274777
6977089		6702258	8935552	274831
76493953		75234777	76769109	275156
93278407		92264181	93554304	275897
131034771		130758371	131815625	276400
173326803		173049892	177031357	276911
56694825		56017395	56971813	276988
17830723		17480351	18107717	276994
56694814		56017395	56971813	276999
76492104		75234777	76769109	277005
152148958		151794175	152426104	277146
43295479		43018213	44120196	277266
131036332		130758371	131815625	277961
13224296		11597258	13502327	278031
126028288		125750209	127695928	278079
126028289		125750209	127695928	278080
6423306		5854139	6702108	278802
54175078		52877393	54454558	279480
43298051		43018213	44120196	279838
77051666		76771591	77371329	280075
126030579		125750209	127695928	280370
71784560		66741810	72065105	280545
126030806		125750209	127695928	280597
71784473		66741810	72065105	280632
82859600		82578805	83553433	280795
53158216		52877393	54454558	280823
82859661		82578805	83553433	280856
6983373		6702258	8935552	281115
36313556		34692826	36594820	281264
19467675		19024192	19749028	281353
131039759		130758371	131815625	281388
129109897		128828478	129789445	281419
129110213		128828478	129789445	281735
131040603		130758371	131815625	282232
15713424		14337281	15996050	282626
146582092		141818141	146865967	283875
184096065		183812151	184423849	283914
93869975		93554304	94154234	284259
184139202		183812151	184423849	284647
184096873		183812151	184423849	284722
40779572		40494443	42481074	285129
105459939		105153884	105745630	285691
62324519		61832358	62610257	285738
185477040		185191132	186218733	285908
147151960		146865967	147991846	285993
147151961		146865967	147991846	285994
79781081		79494205	81887264	286876
79781173		79494205	81887264	286968
133581880		132734080	133869359	287479
31461644		30951781	31749334	287690
62322474		61832358	62610257	287783
86901633		86284754	87189465	287832
17024529		15996050	17312867	288338
42192070		40494443	42481074	289004
156763645		156474372	159321641	289273
19459402		19024192	19749028	289626
105443974		105153884	105745630	290090
131048472		130758371	131815625	290101
107107129		106817004	108470111	290125
107107340		106817004	108470111	290336
100907554		98907036	101198024	290470
94576499		94154234	94866997	290498
19315328		19024192	19749028	291136
6993495		6702258	8935552	291237
176740001		173049892	177031357	291356
176739940		173049892	177031357	291417
100906593		98907036	101198024	291431
184131654		183812151	184423849	292195
146572884		141818141	146865967	293083
183011776		181578607	183305404	293628
20266026		19758114	20559720	293694
91967079		89498243	92260984	293905
17018169		15996050	17312867	294698
85736780		85031663	86031671	294891
14017870		13502327	14313239	295369
14017695		13502327	14313239	295544
6405848		5854139	6702108	296260
6405330		5854139	6702108	296778
77068391		76771591	77371329	296800
53174475		52877393	54454558	297082
125147172		123813432	125444536	297364
170154295		167424656	170453381	299086
184124754		183812151	184423849	299095
82878245		82578805	83553433	299440
125145066		123813432	125444536	299470
184123216		183812151	184423849	300633
150190104		148548223	150491055	300951
2423206		1807185	2724180	300974
44605702		44203218	44906726	301024
2422909		1807185	2724180	301271
88073723		87771657	89392857	302066
88073846		87771657	89392857	302189
170150470		167424656	170453381	302911
79797154		79494205	81887264	302949
147169989		146865967	147991846	304022
147169992		146865967	147991846	304025
184119514		183812151	184423849	304335
91956578		89498243	92260984	304406
91956130		89498243	92260984	304854
164726976		164422096	165893851	304880
164727156		164422096	165893851	305060
19329842		19024192	19749028	305650
43323989		43018213	44120196	305776
150184518		148548223	150491055	306537
85338941		85031663	86031671	307278
152116811		151794175	152426104	309293
85722181		85031663	86031671	309490
159775807		159465891	160832958	309916
115279984		114969964	115870884	310020
115280059		114969964	115870884	310095
119813172		119502951	120291300	310221
43328753		43018213	44120196	310540
40805144		40494443	42481074	310701
85343195		85031663	86031671	311532
2412274		1807185	2724180	311906
54929349		54617310	55736671	312039
2412134		1807185	2724180	312046
2411778		1807185	2724180	312402
16308701		15996050	17312867	312651
30432492		27077123	30745196	312704
85344705		85031663	86031671	313042
85344977		85031663	86031671	313314
55423130		54617310	55736671	313541
130103167		129789445	130758371	313722
13816227		13502327	14313239	313900
130103616		129789445	130758371	314171
161383285		160975011	161697517	314232
42166457		40494443	42481074	314617
176716583		173049892	177031357	314774
25159069		22733632	25473982	314913
115555409		114969964	115870884	315475
133049743		132734080	133869359	315663
133049743		132734080	133869359	315663
40810740		40494443	42481074	316297
2407433		1807185	2724180	316747
176714019		173049892	177031357	317338
115288026		114969964	115870884	318062
13820572		13502327	14313239	318245
159784459		159465891	160832958	318568
65215214		64896028	65595956	319186
161295113		160975011	161697517	320102
187672878		187352730	188081503	320148
54937527		54617310	55736671	320217
130109759		129789445	130758371	320314
164742654		164422096	165893851	320558
44523956		44203218	44906726	320738
86606657		86284754	87189465	321903
82900986		82578805	83553433	322181
130112462		129789445	130758371	323017
58951372		56971818	59274404	323032
58951355		56971818	59274404	323049
129465755		128828478	129789445	323690
129465754		128828478	129789445	323691
53201119		52877393	54454558	323726
82903069		82578805	83553433	324264
40818750		40494443	42481074	324307
18699579		18107717	19024192	324613
40819500		40494443	42481074	325057
124138502		123813432	125444536	325070
107142083		106817004	108470111	325079
150816792		150491055	151786851	325737
5319256		3035618	5646290	327034
154352848		154025661	155121653	327187
62283007		61832358	62610257	327250
60033275		59705533	61016425	327742
129461688		128828478	129789445	327757
129461683		128828478	129789445	327762
62282149		61832358	62610257	328108
154354150		154025661	155121653	328489
146537337		141818141	146865967	328630
33535709		33206381	34317087	329328
154355074		154025661	155121653	329413
86614226		86284754	87189465	329472
127365549		125750209	127695928	330379
182975009		181578607	183305404	330395
122473628		122142978	123638925	330650
40825784		40494443	42481074	331341
161306998		160975011	161697517	331987
86616972		86284754	87189465	332218
127363544		125750209	127695928	332384
86857011		86284754	87189465	332454
158988535		156474372	159321641	333106
11930695		11597258	13502327	333437
82912252		82578805	83553433	333447
179104694		178771180	181496012	333514
97471668		97138091	98907036	333577
133535744		132734080	133869359	333615
11930877		11597258	13502327	333619
11930992		11597258	13502327	333734
179105081		178771180	181496012	333901
11931474		11597258	13502327	334216
119956319		119502951	120291300	334981
11932442		11597258	13502327	335184
115535641		114969964	115870884	335243
154360974		154025661	155121653	335313
99242603		98907036	101198024	335567
99242604		98907036	101198024	335568
86620487		86284754	87189465	335733
115534205		114969964	115870884	336679
65259230		64896028	65595956	336726
76431808		75234777	76769109	337301
185879988		185191132	186218733	338745
56631135		56017395	56971813	340678
103439692		103098336	105153884	341356
103439699		103098336	105153884	341363
20217384		19758114	20559720	342336
103440850		103098336	105153884	342514
103440865		103098336	105153884	342529
65253315		64896028	65595956	342641
125101852		123813432	125444536	342684
86846513		86284754	87189465	342952
146522922		141818141	146865967	343045
125101283		123813432	125444536	343253
173393362		173049892	177031357	343470
122486476		122142978	123638925	343498
62176325		61832358	62610257	343967
62176333		61832358	62610257	343975
19404940		19024192	19749028	344088
62176899		61832358	62610257	344541
158976960		156474372	159321641	344681
186929088		186584101	187352482	344987
62955427		62610257	64552622	345170
62955480		62610257	64552622	345223
20214180		19758114	20559720	345540
72411196		72065105	73675541	346091
3382001		3035618	5646290	346383
26406957		26060011	27077066	346946
84682021		84067606	85031663	349642
75584882		75234777	76769109	350105
44556430		44203218	44906726	350296
96324563		94866997	96675264	350701
53228511		52877393	54454558	351118
185542579		185191132	186218733	351447
125093050		123813432	125444536	351486
121053203		120701641	121568101	351562
125092964		123813432	125444536	351572
121053261		120701641	121568101	351620
96323607		94866997	96675264	351657
37181858		36829658	37923249	352200
3388297		3035618	5646290	352679
186936954		186584101	187352482	352853
27430320		27077123	30745196	353197
91907113		89498243	92260984	353871
126104912		125750209	127695928	354703
119936109		119502951	120291300	355191
123283173		122142978	123638925	355752
14693083		14337281	15996050	355802
54974270		54617310	55736671	356960
119933578		119502951	120291300	357722
72422846		72065105	73675541	357741
62252493		61832358	62610257	357764
185549002		185191132	186218733	357870
84672603		84067606	85031663	359060
187722088		187352730	188081503	359415
91901262		89498243	92260984	359722
121061787		120701641	121568101	360146
185551298		185191132	186218733	360166
84671485		84067606	85031663	360178
130150234		129789445	130758371	360789
92626081		92264181	93554304	361900
126112263		125750209	127695928	362054
92626310		92264181	93554304	362129
107179146		106817004	108470111	362142
170090994		167424656	170453381	362387
37192070		36829658	37923249	362412
99270657		98907036	101198024	363621
16361348		15996050	17312867	365298
107182742		106817004	108470111	365738
78319824		77796181	78685588	365764
121067681		120701641	121568101	366040
179137377		178771180	181496012	366197
179137541		178771180	181496012	366361
1161453		0	1528045	366592
119870746		119502951	120291300	367795
119871079		119502951	120291300	368128
153547595		153179349	154025661	368246
126118670		125750209	127695928	368461
108100930		106817004	108470111	369181
16365624		15996050	17312867	369574
1158236		0	1528045	369809
1158044		0	1528045	370001
78166185		77796181	78685588	370004
30374878		27077123	30745196	370318
170082021		167424656	170453381	371360
62982038		62610257	64552622	371781
130161758		129789445	130758371	372313
130161810		129789445	130758371	372365
126122662		125750209	127695928	372453
99279668		98907036	101198024	372632
154748970		154025661	155121653	372683
78312904		77796181	78685588	372684
154748516		154025661	155121653	373137
20186054		19758114	20559720	373666
20185914		19758114	20559720	373806
78170048		77796181	78685588	373867
72440241		72065105	73675541	375136
16372194		15996050	17312867	376144
53254740		52877393	54454558	377347
55357028		54617310	55736671	379643
56591373		56017395	56971813	380440
62229058		61832358	62610257	381199
2342568		1807185	2724180	381612
72447468		72065105	73675541	382363
62227474		61832358	62610257	382783
176648539		173049892	177031357	382818
176648464		173049892	177031357	382893
89881139		89498243	92260984	382896
189086761		188326012	189469777	383016
25090783		22733632	25473982	383199
56588460		56017395	56971813	383353
181962076		181578607	183305404	383469
181962240		181578607	183305404	383633
122526762		122142978	123638925	383784
25089526		22733632	25473982	384456
91875378		89498243	92260984	385606
140914468		134670862	141300105	385637
140914168		134670862	141300105	385937
92650687		92264181	93554304	386506
92650843		92264181	93554304	386662
30357442		27077123	30745196	387754
72452863		72065105	73675541	387758
18636362		18107717	19024192	387830
54066664		52877393	54454558	387894
122531432		122142978	123638925	388454
176642721		173049892	177031357	388636
37533058		36829658	37923249	390191
20148311		19758114	20559720	390197
37532946		36829658	37923249	390303
182914013		181578607	183305404	391391
182913559		181578607	183305404	391845
16388151		15996050	17312867	392101
8542862		6702258	8935552	392690
185584064		185191132	186218733	392932
20151688		19758114	20559720	393574
63004135		62610257	64552622	393878
16390189		15996050	17312867	394139
16390348		15996050	17312867	394298
92658803		92264181	93554304	394622
99301953		98907036	101198024	394917
92659121		92264181	93554304	394940
86793644		86284754	87189465	395821
104757616		103098336	105153884	396268
121098620		120701641	121568101	396979
150092876		148548223	150491055	398179
18506012		18107717	19024192	398295
104755137		103098336	105153884	398747
166925031		165893851	167323959	398928
185590190		185191132	186218733	399058
170890096		170490656	171578137	399440
25074208		22733632	25473982	399774
86788671		86284754	87189465	400794
121102859		120701641	121568101	401218
53278783		52877393	54454558	401390
43420134		43018213	44120196	401921
26462119		26060011	27077066	402108
26462281		26060011	27077066	402270
79090672		78685588	79494205	403533
91857334		89498243	92260984	403650
23137628		22733632	25473982	403996
81482352		79494205	81887264	404912
60610879		59705533	61016425	405546
60610841		59705533	61016425	405584
108064193		106817004	108470111	405918
108064083		106817004	108470111	406028
170896783		170490656	171578137	406127
179178066		178771180	181496012	406886
179178168		178771180	181496012	406988
26467397		26060011	27077066	407386
153586788		153179349	154025661	407439
188733697		188326012	189469777	407685
55328623		54617310	55736671	408048
99315662		98907036	101198024	408626
88180739		87771657	89392857	409082
173459081		173049892	177031357	409189
5236462		3035618	5646290	409828
15586088		14337281	15996050	409962
53287494		52877393	54454558	410101
111609898		108496628	112020861	410963
76357690		75234777	76769109	411419
1116605		0	1528045	411440
15584542		14337281	15996050	411508
173461633		173049892	177031357	411741
18611352		18107717	19024192	412840
158908781		156474372	159321641	412860
142231103		141818141	146865967	412962
142231125		141818141	146865967	412984
115457886		114969964	115870884	412998
76356095		75234777	76769109	413014
115457712		114969964	115870884	413172
164835441		164422096	165893851	413345
8521834		6702258	8935552	413718
108056392		106817004	108470111	413719
164835868		164422096	165893851	413772
153593157		153179349	154025661	413808
150905385		150491055	151786851	414330
150905385		150491055	151786851	414330
1113470		0	1528045	414575
79909835		79494205	81887264	415630
37246189		36829658	37923249	416531
88976292		87771657	89392857	416565
37246373		36829658	37923249	416715
101615223		101198024	102248896	417199
40911696		40494443	42481074	417253
88188946		87771657	89392857	417289
60599017		59705533	61016425	417408
88189169		87771657	89392857	417512
140881749		134670862	141300105	418356
99325424		98907036	101198024	418388
99325447		98907036	101198024	418411
76350622		75234777	76769109	418487
140881441		134670862	141300105	418664
99325845		98907036	101198024	418809
99326045		98907036	101198024	419009
108050369		106817004	108470111	419742
7122063		6702258	8935552	419805
156895158		156474372	159321641	420786
35113624		34692826	36594820	420798
156895185		156474372	159321641	420813
164843862		164422096	165893851	421766
108918746		108496628	112020861	422118
81465123		79494205	81887264	422141
63033328		62610257	64552622	423071
3459861		3035618	5646290	424243
170029002		167424656	170453381	424379
170028926		167424656	170453381	424455
3460393		3035618	5646290	424775
129363532		128828478	129789445	425913
26650878		26060011	27077066	426188
86711548		86284754	87189465	426794
164848965		164422096	165893851	426869
131185282		130758371	131815625	426911
131185299		130758371	131815625	426928
129362485		128828478	129789445	426960
52449786		46645146	52877393	427607
52449704		46645146	52877393	427689
115397677		114969964	115870884	427713
35121066		34692826	36594820	428240
146437719		141818141	146865967	428248
93125306		92264181	93554304	428998
73245677		72065105	73675541	429864
73245460		72065105	73675541	430081
98476529		97138091	98907036	430507
78254994		77796181	78685588	430594
98475579		97138091	98907036	431457
140868574		134670862	141300105	431531
129260071		128828478	129789445	431593
140868496		134670862	141300105	431609
43450988		43018213	44120196	432775
43451082		43018213	44120196	432869
129261376		128828478	129789445	432898
3468853		3035618	5646290	433235
146432199		141818141	146865967	433768
2289823		1807185	2724180	434357
72499698		72065105	73675541	434593
179206191		178771180	181496012	435011
86753746		86284754	87189465	435719
10974407		8949471	11410279	435872
40930448		40494443	42481074	436005
54018423		52877393	54454558	436135
170928143		170490656	171578137	437487
2286643		1807185	2724180	437537
170928243		170490656	171578137	437587
117061249		116050394	117498906	437657
164859906		164422096	165893851	437810
164859992		164422096	165893851	437896
39912278		38544793	40350322	438044
185629450		185191132	186218733	438318
89936683		89498243	92260984	438440
43457124		43018213	44120196	438911
93115225		92264181	93554304	439079
37483486		36829658	37923249	439763
16872959		15996050	17312867	439908
37483011		36829658	37923249	440238
185778393		185191132	186218733	440340
185631494		185191132	186218733	440362
154681000		154025661	155121653	440653
97579562		97138091	98907036	441471
78243557		77796181	78685588	442031
43460300		43018213	44120196	442087
129270758		128828478	129789445	442280
60573550		59705533	61016425	442875
98463788		97138091	98907036	443248
84511359		84067606	85031663	443753
130234290		129789445	130758371	444845
130313497		129789445	130758371	444874
124258588		123813432	125444536	445156
55062743		54617310	55736671	445433
55062811		54617310	55736671	445501
124259568		123813432	125444536	446136
170006567		167424656	170453381	446814
54007526		52877393	54454558	447032
89945792		89498243	92260984	447549
15548475		14337281	15996050	447575
182026220		181578607	183305404	447613
170005747		167424656	170453381	447634
179219173		178771180	181496012	447993
98458900		97138091	98907036	448136
18576025		18107717	19024192	448167
133182270		132734080	133869359	448190
98458705		97138091	98907036	448331
117049588		116050394	117498906	449318
124263048		123813432	125444536	449616
1076774		0	1528045	451271
147317250		146865967	147991846	451283
133185522		132734080	133869359	451442
22143011		20559720	22594562	451551
104701852		103098336	105153884	452032
104701728		103098336	105153884	452156
18571655		18107717	19024192	452537
100744412		98907036	101198024	453612
43665737		43018213	44120196	454459
84522271		84067606	85031663	454665
43665446		43018213	44120196	454750
150946953		150491055	151786851	455898
43474216		43018213	44120196	456003
185647502		185191132	186218733	456370
1070296		0	1528045	457749
18565853		18107717	19024192	458136
182037555		181578607	183305404	458948
14796269		14337281	15996050	458988
15536782		14337281	15996050	459268
23192950		22733632	25473982	459318
101657378		101198024	102248896	459354
147325444		146865967	147991846	459477
14797124		14337281	15996050	459843
52417317		46645146	52877393	460076
52417308		46645146	52877393	460085
23193730		22733632	25473982	460098
36133681		34692826	36594820	461139
36133570		34692826	36594820	461250
33855817		33206381	34317087	461270
75696119		75234777	76769109	461342
151325132		150491055	151786851	461719
55274886		54617310	55736671	461785
60554471		59705533	61016425	461954
84569656		84067606	85031663	462007
84568575		84067606	85031663	463088
117035681		116050394	117498906	463225
182041839		181578607	183305404	463232
55080616		54617310	55736671	463306
185654870		185191132	186218733	463738
124980657		123813432	125444536	463879
79958267		79494205	81887264	464062
84532142		84067606	85031663	464536
84532240		84067606	85031663	464634
10943896		8949471	11410279	466383
22127926		20559720	22594562	466636
124977692		123813432	125444536	466844
[truncated: 1,191 more rows]

## Sheet: chr5
BRCBreak Chr5	NPCBreak Chr5	nearest NPC match 5'to break position in brc	Nearest NPC match 3' to position of BRC break	Distance BRC break to closest NPC break				Normality
138805981	549665	138240904	138806061	80				Chr5 BRC break
72917672	742253	72868849	72917832	160				Sample size
78107598	834751	78107228	78594719	370				2972
35193701	1696019	33827168	35194300	599				Mean
170492499	2169299	170263260	170493193	694				8.60504e+07
151198457	2169467	151197733	151362388	724				Standard deviation
173961992	3141430	173961220	174077154	772				5.45309e+07
155649504	7845928	155304667	155650320	816
78106376	9128770	76791508	78107228	852				Skewness
25202644	9970715	25201746	26456653	898				0.140329 P = 0.0018
151196601	10269159	150413755	151197733	1132				Kurtosis
173713202	13134794	173711574	173923768	1628				1.692812 P < 0.0001
173713207	13346930	173711574	173923768	1633				Royston chi-sq
104227970	13640156	102351413	104229743	1773				10,762.087263, P < 0.0001
36973867	14215423	36521222	36976100	2233
78109518	14417038	78107228	78594719	2290				Shapiro-Wilk W
25204089	16761027	25201746	26456653	2343				0.93813, V = 105.09125, P < 0.0001: Test unreliable with more than 2000 observations.
72920860	16764809	72917832	73120877	3028				Shapiro-Francia W'
173140823	17012986	172469205	173143866	3043				0.938742, V' = 72.740916, P < 0.0001
131494203	17013472	131491081	131623027	3122
9125173	22420692	7845928	9128770	3597				Sample unlikely to be from a normal distribution
170259497	22520606	169306663	170263260	3763
35657801	22999799	35297988	35661596	3795
91403404	23021409	91384856	91407248	3844				Sample name
35657699	23748723	35297988	35661596	3897				Chr5 NPC Break
134395503	23748811	134391606	135292915	3897				Sample size
33698633	24349619	33332024	33702625	3992				344
134089243	24349633	133995653	134093374	4131				Mean
173956949	24855096	173923768	173961220	4271				9.85865e+07
109918730	25201746	109313748	109923070	4340				Standard deviation
109918676	26456653	109313748	109923070	4394				4.8524e+07
173694373	26459482	173437706	173698814	4441
151357700	28429229	151197733	151362388	4688				Skewness
36516301	28429649	35662660	36521222	4921				-0.140756 P = 0.2789
53053484	30213590	51974292	53058433	4949				Kurtosis
123585673	30213773	123433360	123590683	5010				2.030395 P < 0.0001
26464522	30555673	26459482	28429229	5040				Royston chi-sq
24860166	33300896	24855096	25201746	5070				44.716014, P < 0.0001
36516142	33302384	35662660	36521222	5080
36516142	33332024	35662660	36521222	5080				Shapiro-Wilk W
36516127	33702625	35662660	36521222	5095				0.967721, V = 7.766442, P < 0.0001
56848172	33827168	56842867	57033684	5305				Shapiro-Francia W'
41280969	35194300	39445082	41286377	5408				0.970844, V' = 7.494729, P < 0.0001
59778102	35297988	59094003	59783535	5433
110149339	35661596	110143795	111302239	5544				Sample unlikely to be from a normal distribution
91135292	35662660	90096085	91140977	5685
555432	36521222	549665	742253	5767
91378841	36976100	91171959	91384682	5841
59777680	36983495	59094003	59783535	5855
139678925	36985845	139408043	139685061	6136
89861601	36988198	89855458	90096039	6143
555827	39223015	549665	742253	6162
43614622	39223018	43608227	51518638	6395
91147480	39445082	91140977	91171959	6503
24861635	41286377	24855096	25201746	6539
138837155	42283277	138830580	138934845	6575
169025824	42285484	168438905	169032510	6686
173967953	42849183	173961220	174077154	6733
91377941	42849292	91171959	91384682	6741
14423832	43356054	14417038	16761027	6794
91377821	43608227	91171959	91384682	6861
146070387	51518638	145264340	146077713	7326
43615560	51526124	43608227	51518638	7333
139677676	51974292	139408043	139685061	7385
139212727	53058433	139178534	139220134	7407
169024686	53094380	168438905	169032510	7824
140018290	53094661	139685061	140026188	7898
9120808	53111361	7845928	9128770	7962
169024525	53142277	168438905	169032510	7985
35186214	53490531	33827168	35194300	8086
171375319	53501191	170493193	171383508	8189
123599107	53539858	123590683	123775004	8424
110152226	53707826	110143795	111302239	8431
91149593	54023385	91140977	91171959	8616
26468111	54773095	26459482	28429229	8629
129732715	54773126	129151745	129741439	8724
173446448	55225620	173437706	173698814	8742
13143622	55497122	13134794	13346930	8828
78098276	55920669	76791508	78107228	8952
132893985	56311226	131796213	132903000	9015
140016705	56718565	139685061	140026188	9483
139168989	56842867	138935001	139178534	9545
91463849	57033684	91454267	91863736	9582
101429364	57390644	101186648	101439103	9739
53068274	57391549	53058433	53094380	9841
169022613	57391661	168438905	169032510	9897
13144724	57397012	13134794	13346930	9930
101429155	58854138	101186648	101439103	9948
134381169	58971112	134093374	134391265	10096
84394646	59094003	83488141	84404832	10186
150423972	59783535	150413755	151197733	10217
179109996	59783568	179008507	179120231	10235
179109943	59791418	179008507	179120231	10288
58981417	62331699	58971112	59094003	10305
91130648	66265322	90096085	91140977	10329
130440099	66266092	130429703	130744726	10396
146067300	67573113	145264340	146077713	10413
41275718	68258006	39445082	41286377	10659
170252584	68263214	169306663	170263260	10676
173687894	72032318	173437706	173698814	10920
155293003	72032726	154857306	155303929	10926
82357101	72868849	82346078	82917751	11023
148014521	72917832	147870865	148025656	11135
148014425	73120877	147870865	148025656	11231
35205560	74351228	35194300	35297988	11260
89843751	75762848	89172112	89855168	11417
125963889	76791071	125952366	126569484	11523
131502720	76791342	131491081	131623027	11639
125964045	76791343	125952366	126569484	11679
39211238	76791508	36988198	39223015	11777
129163727	78107228	129151745	129741439	11982
164240800	78594719	164228812	168438905	11988
26471530	78594736	26459482	28429229	12048
164240890	78634824	164228812	168438905	12078
91466439	78635165	91454267	91863736	12172
173425477	78930313	173143929	173437706	12229
86998766	80912153	86986410	87745658	12356
109326194	81636821	109313748	109923070	12446
58983595	81637405	58971112	59094003	12483
16777626	81699874	16764809	17012986	12817
86999977	81700559	86986410	87745658	13567
36507547	81978555	35662660	36521222	13675
171398035	82003241	171384094	172469197	13941
28415281	82303050	26459482	28429229	13948
91849603	82307630	91454267	91863736	14133
122410566	82346078	122396425	122464814	14141
35312735	82917751	35297988	35661596	14747
53127488	82931611	53111361	53142277	14789
138791256	82931635	138240904	138806061	14805
91369655	83096665	91171959	91384682	15027
123575652	83397515	123433360	123590683	15031
123605803	83488141	123590683	123775004	15120
89146105	84404832	88531031	89161362	15257
91156618	84404844	91140977	91171959	15341
33285388	84405185	30555673	33300896	15508
33687113	84405254	33332024	33702625	15512
134077861	85589963	133995653	134093374	15513
56858473	86961067	56842867	57033684	15606
162389472	86961501	162373840	163952806	15632
82018892	86986410	82003241	82303050	15651
162389532	87745658	162373840	163952806	15692
105349576	88531031	104229887	105365371	15795
176976265	89161362	176960255	178174816	16010
104245999	89161386	104229887	105365371	16112
39206781	89171101	36988198	39223015	16234
91470536	89172112	91454267	91863736	16269
138789748	89855168	138240904	138806061	16313
16744551	89855458	14417038	16761027	16476
155287302	90096039	154857306	155303929	16627
130446705	90096085	130429703	130744726	17002
91424364	91140977	91407314	91454240	17050
105348290	91171959	104229887	105365371	17081
176250889	91384682	175457153	176268375	17486
81960554	91384856	81700559	81978555	18001
56824636	91407248	56718565	56842867	18231
108180225	91407314	108161485	109313748	18740
146768305	91454240	146077713	146787089	18784
123571874	91454267	123433360	123590683	18809
104248719	91863736	104229887	105365371	18832
135311838	93239479	135292915	135899363	18923
39426114	93406160	39223018	39445082	18968
174096245	94016167	174077154	175456719	19091
151343266	94065666	151197733	151362388	19122
123452547	94620509	123433360	123590683	19187
91426563	95490380	91407314	91454240	19249
175437376	95621595	174077154	175456719	19343
73101302	95621821	72917832	73120877	19575
35213927	96069656	35194300	35297988	19627
171363622	96080175	170493193	171383508	19886
145284397	97665862	145264340	146077713	20057
35214383	97724674	35194300	35297988	20083
145284522	97824028	145264340	146077713	20182
36501014	98972062	35662660	36521222	20208
66244984	99928834	62331699	66265322	20338
139199757	100895306	139178534	139220134	20377
72053154	101186648	72032726	72868849	20428
173123350	101439103	172469205	173143866	20516
66244510	101439688	62331699	66265322	20812
131643852	101439779	131623027	131796213	20825
84383541	101439784	83488141	84404832	21291
91428651	101439845	91407314	91454240	21337
170471570	101440252	170263260	170493193	21623
28451335	101440806	28429649	30213590	21686
35216028	101441176	35194300	35297988	21728
56333068	101441642	56311226	56718565	21842
36543217	101441725	36521222	36976100	21995
131513324	101880119	131491081	131623027	22243
131513755	101880122	131491081	131623027	22674
91361974	101885008	91171959	91384682	22708
108184273	102184240	108161485	109313748	22788
16787607	102184256	16764809	17012986	22798
14394139	102351413	14215423	14417038	22899
37011247	104229743	36988198	39223015	23049
89138213	104229887	88531031	89161362	23149
171407343	105365371	171384094	172469197	23249
1719406	105610111	1696019	2169299	23387
1719469	105615948	1696019	2169299	23450
170469543	107913004	170263260	170493193	23650
171359450	108161485	170493193	171383508	24058
98996349	109313748	98972062	99928834	24287
14442179	109923070	14417038	16761027	25141
43330834	110143795	42849292	43356054	25220
54747874	111302239	54023385	54773095	25221
54747775	111304033	54023385	54773095	25320
9945320	111487058	9128770	9970715	25395
9945320	112041684	9128770	9970715	25395
16735332	112927945	14417038	16761027	25695
35688477	114284740	35662660	36521222	25817
122422375	114284938	122396425	122464814	25950
139246129	116432292	139220134	139408043	25995
98998510	116432637	98972062	99928834	26448
22547083	116596530	22520606	22999799	26477
68289737	119780966	68263214	72032318	26523
170466573	122396425	170263260	170493193	26620
169005776	122464814	168438905	169032510	26734
170466412	122919146	170263260	170493193	26781
146814592	123433360	146787089	147001449	27503
138962512	123590683	138935001	139178534	27511
55469358	123775004	55225620	55497122	27764
172441049	123813672	171384094	172469197	28148
28457874	124062800	28429649	30213590	28225
151169463	124065314	150413755	151197733	28270
54801596	124322745	54773126	55225620	28470
178979985	124641524	178893226	179008500	28515
139379502	125951934	139220134	139408043	28541
78663845	125952366	78635165	78930313	28680
75733579	126569484	74351228	75762848	29269
73150313	126578443	73120877	74351228	29436
805214	127983686	742253	834751	29537
33271112	129142497	30555673	33300896	29784
7815992	129151745	3141430	7845928	29936
138201894	129741439	138171937	138240904	29957
138202022	129741711	138171937	138240904	30085
93986031	130246264	93406160	94016167	30136
123463705	130409893	123433360	123590683	30345
82376466	130429703	82346078	82917751	30388
56749352	130744726	56718565	56842867	30787
138965814	130745747	138935001	139178534	30813
170294179	131491016	170263260	170493193	30919
76823010	131491081	76791508	78107228	31502
86929523	131623027	85589963	86961067	31544
147994095	131796213	147870865	148025656	31561
14247055	132903000	14215423	14417038	31632
91832100	133503665	91454267	91863736	31636
91486019	133995653	91454267	91863736	31752
176993040	134093374	176960255	178174816	32785
81945720	134391265	81700559	81978555	32835
146819945	134391606	146787089	147001449	32856
33794005	135292915	33702625	33827168	33163
43574665	135899363	43356054	43608227	33562
53989811	136178146	53707826	54023385	33574
78668821	136275458	78635165	78930313	33656
78668824	137414480	78635165	78930313	33659
129185653	138171937	129151745	129741439	33908
140632654	138240904	140032825	140666935	34281
140632638	138806061	140032825	140666935	34297
151396714	138830580	151362388	151524932	34326
138137595	138934845	137414480	138171937	34342
73155250	138935001	73120877	74351228	34373
86926687	139178534	85589963	86961067	34380
22455158	139220134	22420692	22520606	34466
148060693	139408043	148026176	150413755	34517
148060694	139685061	148026176	150413755	34518
138899817	140026188	138830580	138934845	35028
138899580	140032746	138830580	138934845	35265
138899464	140032825	138830580	138934845	35381
133960263	140666935	133503665	133995653	35390
138970618	140701744	138935001	139178534	35617
91207779	141176537	91171959	91384682	35820
56682693	141176538	56311226	56718565	35872
107877006	141185413	105615948	107913004	35998
73084758	141185489	72917832	73120877	36119
36484710	141645764	35662660	36521222	36512
91208480	144240707	91171959	91384682	36521
171420909	145264340	171384094	172469197	36815
116559711	146077713	116432637	116596530	36819
55460243	146787089	55225620	55497122	36879
168476283	147001449	168438905	169032510	37378
30518221	147870865	30213773	30555673	37452
151160265	148025656	150413755	151197733	37468
155342135	148026176	155304667	155650320	37468
30518136	150413755	30213773	30555673	37537
172431642	151197733	171384094	172469197	37555
155342367	151362388	155304667	155650320	37700
59008827	151524932	58971112	59094003	37715
138768330	151525056	138240904	138806061	37731
138278856	152759894	138240904	138806061	37952
42245313	153388778	41286377	42283277	37964
176306386	153388783	176268375	176960220	38011
36559394	153437910	36521222	36976100	38172
17051675	153468532	17013472	22420692	38203
76830036	154046661	76791508	78107228	38528
129190333	154857306	129151745	129741439	38588
91493040	155303929	91454267	91863736	38773
36937303	155304179	36521222	36976100	38797
59009973	155304556	58971112	59094003	38861
132941898	155304667	132903000	133503665	38898
138869672	155650320	138830580	138934845	39092
136138904	155650325	135899363	136178146	39242
146961989	158611278	146787089	147001449	39460
134431163	158807494	134391606	135292915	39557
138974758	159369852	138935001	139178534	39757
146961566	160506737	146787089	147001449	39883
26416667	160581589	25201746	26456653	39986
138975093	161656810	138935001	139178534	40092
26416452	161701997	25201746	26456653	40201
33786879	161861060	33702625	33827168	40289
36480696	162008071	35662660	36521222	40526
170303883	162373840	170263260	170493193	40623
139260907	163952806	139220134	139408043	40773
39182136	164228463	36988198	39223015	40879
133954698	164228812	133503665	133995653	40955
42890289	168438905	42849292	43356054	40997
42890342	169032510	42849292	43356054	41050
170452057	169306663	170263260	170493193	41136
170451739	170263260	170263260	170493193	41454
22462178	170493193	22420692	22520606	41486
81742188	171383508	81700559	81978555	41629
131837846	171384094	131796213	132903000	41633
135334748	172469197	135292915	135899363	41833
170451029	172469205	170263260	170493193	42164
81594589	173143866	80912153	81636821	42232
37030575	173143929	36988198	39223015	42377
134434004	173437706	134391606	135292915	42398
133953217	173698814	133503665	133995653	42436
43313402	173711574	42849292	43356054	42652
35151563	173923768	33827168	35194300	42737
138128968	173961220	137414480	138171937	42969
93973175	173961220	93406160	94016167	42992
138128852	174077154	137414480	138171937	43085
56886013	175456719	56842867	57033684	43146
43399258	175457153	43356054	43608227	43204
93972863	176268375	93406160	94016167	43304
146743770	176960220	146077713	146787089	43319
146121084	176960255	146077713	146787089	43371
78886768	178174816	78635165	78930313	43545
78886667	178174825	78635165	78930313	43646
137458435	178893044	137414480	138171937	43955
28473775	178893226	28429649	30213590	44126
36565632	179008500	36521222	36976100	44410
53013908	179008507	51974292	53058433	44525
168394340	179120231	164228812	168438905	44565
36565836	179120234	36521222	36976100	44614
107868260	181144158	105615948	107913004	44744
78679981		78635165	78930313	44816
98927065		97824028	98972062	44997
151479669		151362388	151524932	45263
168987243		168438905	169032510	45267
111349317		111304033	111487058	45284
151479611		151362388	151524932	45321
111349407		111304033	111487058	45374
148071555		148026176	150413755	45379
148071556		148026176	150413755	45380
22474808		22420692	22520606	45798
138876498		138830580	138934845	45918
28475742		28429649	30213590	46093
84451812		84405254	85589963	46558
123728333		123590683	123775004	46671
57343683		57033684	57390644	46961
33253863		30555673	33300896	47033
33253752		30555673	33300896	47144
152712721		151525056	152759894	47173
39175674		36988198	39223015	47341
152712553		151525056	152759894	47341
54725724		54023385	54773095	47371
130477446		130429703	130744726	47743
56890952		56842867	57033684	48085
122967265		122919146	123433360	48119
14465315		14417038	16761027	48277
154095133		154046661	154857306	48472
30604152		30555673	33300896	48479
14465548		14417038	16761027	48510
176911674		176268375	176960220	48546
153998057		153468532	154046661	48604
42234627		41286377	42283277	48650
26407779		25201746	26456653	48874
124114204		124065314	124322745	48890
130478725		130429703	130744726	49022
124691303		124641524	125951934	49779
170443293		170263260	170493193	49900
39395165		39223018	39445082	49917
138290951		138240904	138806061	50047
153518817		153468532	154046661	50285
153518877		153468532	154046661	50345
53008022		51974292	53058433	50411
135343584		135292915	135899363	50669
53656945		53539858	53707826	50881
135242015		134391606	135292915	50900
138291809		138240904	138806061	50905
138291877		138240904	138806061	50973
122970249		122919146	123433360	51103
96018536		95621821	96069656	51120
81585519		80912153	81636821	51302
153995354		153468532	154046661	51307
35610172		35297988	35661596	51424
53971890		53707826	54023385	51495
139633420		139408043	139685061	51641
102299744		102184256	102351413	51669
151473228		151362388	151524932	51704
151473085		151362388	151524932	51847
137466378		137414480	138171937	51898
146129671		146077713	146787089	51958
56666536		56311226	56718565	52029
2221617		2169467	3141430	52150
168980335		168438905	169032510	52175
33650335		33332024	33702625	52290
36573644		36521222	36976100	52422
35609061		35297988	35661596	52535
93186856		91863736	93239479	52623
81925919		81700559	81978555	52636
124694382		124641524	125951934	52858
30267084		30213773	30555673	53311
129688042		129151745	129741439	53397
30267209		30213773	30555673	53436
58917492		58854138	58971112	53620
146841068		146787089	147001449	53979
146841073		146787089	147001449	53984
2223497		2169467	3141430	54030
33648291		33332024	33702625	54334
33648242		33332024	33702625	54383
124696045		124641524	125951934	54521
42903855		42849292	43356054	54563
53594695		53539858	53707826	54837
51580978		51526124	51974292	54854
53594751		53539858	53707826	54893
51581066		51526124	51974292	54942
176904973		176268375	176960220	55247
178119253		176960255	178174816	55563
33245215		30555673	33300896	55681
59038261		58971112	59094003	55742
43664176		43608227	51518638	55949
59847521		59791418	62331699	56103
91228289		91171959	91384682	56330
150470136		150413755	151197733	56381
43664728		43608227	51518638	56501
168382331		164228812	168438905	56574
56661852		56311226	56718565	56713
30612538		30555673	33300896	56865
25258684		25201746	26456653	56938
33243801		30555673	33300896	57095
181087022		179120234	181144158	57136
14474471		14417038	16761027	57433
91327117		91171959	91384682	57565
41344000		41286377	42283277	57623
91083227		90096085	91140977	57750
13289170		13134794	13346930	57760
43666023		43608227	51518638	57796
146729126		146077713	146787089	57963
94678845		94620509	95490380	58336
30272759		30213773	30555673	58986
85530911		84405254	85589963	59052
93180397		91863736	93239479	59082
25260850		25201746	26456653	59104
170322465		170263260	170493193	59205
24795774		24349633	24855096	59322
24795673		24349633	24855096	59423
98912514		97824028	98972062	59548
41346085		41286377	42283277	59708
146727284		146077713	146787089	59805
124125273		124065314	124322745	59959
93466375		93406160	94016167	60215
41347063		41286377	42283277	60686
102123457		101885008	102184240	60783
33641596		33332024	33702625	61029
135354262		135292915	135899363	61347
170325012		170263260	170493193	61752
54710981		54023385	54773095	62114
98909922		97824028	98972062	62140
135355416		135292915	135899363	62501
123653559		123590683	123775004	62876
90032858		89855458	90096039	63181
173501081		173437706	173698814	63375
123654107		123590683	123775004	63424
139283641		139220134	139408043	63507
90032496		89855458	90096039	63543
22936233		22520606	22999799	63566
72096420		72032726	72868849	63694
101948877		101885008	102184240	63869
101949023		101885008	102184240	64015
71968272		68263214	72032318	64046
677973		549665	742253	64280
101949338		101885008	102184240	64330
677866		549665	742253	64387
160442185		159369852	160506737	64552
178110176		176960255	178174816	64640
159434790		159369852	160506737	64938
36586547		36521222	36976100	65325
150479122		150413755	151197733	65367
54707500		54023385	54773095	65595
22934082		22520606	22999799	65717
7912108		7845928	9128770	66180
101951227		101885008	102184240	66219
123499731		123433360	123590683	66371
93172622		91863736	93239479	66857
55564224		55497122	55920669	67102
53640703		53539858	53707826	67123
161589574		160581589	161656810	67236
111371326		111304033	111487058	67293
139340749		139220134	139408043	67294
173369919		173143929	173437706	67787
14349161		14215423	14417038	67877
160649476		160581589	161656810	67887
158875391		158807494	159369852	67897
160649554		160581589	161656810	67965
170331664		170263260	170493193	68404
42780601		42285484	42849183	68582
25270383		25201746	26456653	68637
14348384		14215423	14417038	68654
129073675		127983686	129142497	68822
139616126		139408043	139685061	68935
161587734		160581589	161656810	69076
14486189		14417038	16761027	69151
53638645		53539858	53707826	69181
55566486		55497122	55920669	69364
36590695		36521222	36976100	69473
139615563		139408043	139685061	69498
54842652		54773126	55225620	69526
151594838		151525056	152759894	69782
91793452		91454267	91863736	70284
154786811		154046661	154857306	70495
35591063		35297988	35661596	70533
671591		549665	742253	70662
671473		549665	742253	70780
22928912		22520606	22999799	70887
173508680		173437706	173698814	70974
100824243		99928834	100895306	71063
7774816		3141430	7845928	71112
168961357		168438905	169032510	71153
129071164		127983686	129142497	71333
125880571		124641524	125951934	71363
160435265		159369852	160506737	71472
89243599		89172112	89855168	71487
139291668		139220134	139408043	71534
84476836		84405254	85589963	71582
123703408		123590683	123775004	71596
89243761		89172112	89855168	71649
36904416		36521222	36976100	71684
72104551		72032726	72868849	71825
72104552		72032726	72868849	71826
13568230		13346930	13640156	71926
128055722		127983686	129142497	72036
90168159		90096085	91140977	72074
33899428		33827168	35194300	72260
158879757		158807494	159369852	72263
90168372		90096085	91140977	72287
90168372		90096085	91140977	72287
33899479		33827168	35194300	72311
67500575		66266092	67573113	72538
90168703		90096085	91140977	72618
35735384		35662660	36521222	72724
68336037		68263214	72032318	72823
131417900		130745747	131491016	73116
90169299		90096085	91140977	73214
177033481		176960255	178174816	73226
91790372		91454267	91863736	73364
100821901		99928834	100895306	73405
22926338		22520606	22999799	73461
141102993		140701744	141176537	73544
3215131		3141430	7845928	73701
57107434		57033684	57390644	73750
154783454		154046661	154857306	73852
154783443		154046661	154857306	73863
154783441		154046661	154857306	73865
35736588		35662660	36521222	73928
158685420		158611278	158807494	74142
151450772		151362388	151524932	74160
154782860		154046661	154857306	74446
145189821		144240707	145264340	74519
35587028		35297988	35661596	74568
43430819		43356054	43608227	74765
126494607		125952366	126569484	74877
100820373		99928834	100895306	74933
36596298		36521222	36976100	75076
150338300		148026176	150413755	75455
68338701		68263214	72032318	75487
91788207		91454267	91863736	75529
90020475		89855458	90096039	75564
79006253		78930313	80912153	75940
173067876		172469205	173143866	75990
90020034		89855458	90096039	76005
123514616		123433360	123590683	76067
155381009		155304667	155650320	76342
30632226		30555673	33300896	76553
154780612		154046661	154857306	76694
154780387		154046661	154857306	76919
150490799		150413755	151197733	77044
54100795		54023385	54773095	77410
123513129		123433360	123590683	77554
123668346		123590683	123775004	77663
107990838		107913004	108161485	77834
107990851		107913004	108161485	77847
141098684		140701744	141176537	77853
33222680		30555673	33300896	78216
81558321		80912153	81636821	78500
42770617		42285484	42849183	78566
111382988		111304033	111487058	78955
90175097		90096085	91140977	79012
76711991		75762848	76791071	79080
144161612		141645764	144240707	79095
9891137		9128770	9970715	79578
158690906		158611278	158807494	79628
151442376		151362388	151524932	79988
144160706		141645764	144240707	80001
177040256		176960255	178174816	80001
135372995		135292915	135899363	80080
74271093		73120877	74351228	80135
74271092		73120877	74351228	80136
151442739		151362388	151524932	80351
53788193		53707826	54023385	80367
51893826		51526124	51974292	80466
35378478		35297988	35661596	80490
71951067		68263214	72032318	81251
660999		549665	742253	81254
660908		549665	742253	81345
141564233		141185489	141645764	81531
130511377		130429703	130744726	81674
78716980		78635165	78930313	81815
42767144		42285484	42849183	82039
36894019		36521222	36976100	82081
35579394		35297988	35661596	82202
126034663		125952366	126569484	82297
173355015		173143929	173437706	82691
16847612		16764809	17012986	82803
78718968		78635165	78930313	83803
14500845		14417038	16761027	83807
139303965		139220134	139408043	83831
51890339		51526124	51974292	83953
126485481		125952366	126569484	84003
126485331		125952366	126569484	84153
55141316		54773126	55225620	84304
94704817		94620509	95490380	84308
87070858		86986410	87745658	84448
67488514		66266092	67573113	84599
139305062		139220134	139408043	84928
139305386		139220134	139408043	85252
16927654		16764809	17012986	85332
93930703		93406160	94016167	85464
99843362		98972062	99928834	85472
93930604		93406160	94016167	85563
91257534		91171959	91384682	85575
99843259		98972062	99928834	85575
135985124		135899363	136178146	85761
54109305		54023385	54773095	85920
126038593		125952366	126569484	86227
145350575		145264340	146077713	86235
153960420		153468532	154046661	86241
56632323		56311226	56718565	86242
101528418		101441725	101880119	86693
130159513		129741711	130246264	86751
139021851		138935001	139178534	86850
130159221		129741711	130246264	87043
36888727		36521222	36976100	87373
135986764		135899363	136178146	87401
56631085		56311226	56718565	87480
79017818		78930313	80912153	87505
126481751		125952366	126569484	87733
36609141		36521222	36976100	87919
42761232		42285484	42849183	87951
150325731		148026176	150413755	88024
14127246		13640156	14215423	88177
73006127		72917832	73120877	88295
123686679		123590683	123775004	88325
141557433		141185489	141645764	88331
16924575		16764809	17012986	88411
55585742		55497122	55920669	88620
113016571		112927945	114284740	88626
113016656		112927945	114284740	88711
73006662		72917832	73120877	88830
140578094		140032825	140666935	88841
135988368		135899363	136178146	89005
72121786		72032726	72868849	89060
72121789		72032726	72868849	89063
133593018		133503665	133995653	89353
42759692		42285484	42849183	89491
133593356		133503665	133995653	89691
130519549		130429703	130744726	89846
140576780		140032825	140666935	90155
10178813		9970715	10269159	90346
137323948		136275458	137414480	90532
35388613		35297988	35661596	90625
102442232		102351413	104229743	90819
176869364		176268375	176960220	90856
39131627		36988198	39223015	91388
150505160		150413755	151197733	91405
39131331		36988198	39223015	91684
178083084		176960255	178174816	91732
59185854		59094003	59783535	91851
139312098		139220134	139408043	91964
53799921		53707826	54023385	92095
53799995		53707826	54023385	92169
59186581		59094003	59783535	92578
135806775		135292915	135899363	92588
78727776		78635165	78930313	92611
126476799		125952366	126569484	92685
135992124		135899363	136178146	92761
130838672		130745747	131491016	92925
95397322		94620509	95490380	93058
134297638		134093374	134391265	93627
134297630		134093374	134391265	93635
33921412		33827168	35194300	94244
14511656		14417038	16761027	94618
14511710		14417038	16761027	94672
55320961		55225620	55497122	95341
39127450		36988198	39223015	95565
76695458		75762848	76791071	95613
161561030		160581589	161656810	95780
159274019		158807494	159369852	95833
155400542		155304667	155650320	95875
181240081		181144158	0	95923
105461510		105365371	105610111	96139
39126712		36988198	39223015	96303
108257899		108161485	109313748	96414
131394576		130745747	131491016	96440
30652138		30555673	33300896	96465
108257955		108161485	109313748	96470
105462039		105365371	105610111	96668
126472384		125952366	126569484	97100
73218062		73120877	74351228	97185
138338418		138240904	138806061	97514
73218466		73120877	74351228	97589
129044702		127983686	129142497	97795
140799718		140701744	141176537	97974
153948602		153468532	154046661	98059
134489716		134391606	135292915	98110
13233069		13134794	13346930	98275
140800090		140701744	141176537	98346
22619043		22520606	22999799	98437
173045308		172469205	173143866	98558
78733801		78635165	78930313	98636
94719222		94620509	95490380	98713
161557523		160581589	161656810	99287
51625451		51526124	51974292	99327
83297871		83096665	83397515	99644
91554026		91454267	91863736	99759
109413535		109313748	109923070	99787
51625963		51526124	51974292	99839
173537791		173437706	173698814	100085
68363424		68263214	72032318	100210
173043633		172469205	173143866	100233
22620950		22520606	22999799	100344
13235766		13134794	13346930	100972
173538984		173437706	173698814	101278
56412788		56311226	56718565	101562
95967950		95621821	96069656	101706
104331669		104229887	105365371	101782
110245582		110143795	111302239	101787
139786872		139685061	140026188	101811
39343171		39223018	39445082	101911
43458036		43356054	43608227	101982
176370459		176268375	176960220	102084
59681383		59094003	59783535	102152
53810043		53707826	54023385	102217
129040111		127983686	129142497	102386
56413860		56311226	56718565	102634
39342244		39223018	39445082	102838
181247013		181144158	0	102855
13449888		13346930	13640156	102958
55328953		55225620	55497122	103333
55122123		54773126	55225620	103497
145367895		145264340	146077713	103555
136379203		136275458	137414480	103745
137518235		137414480	138171937	103755
90199987		90096085	91140977	103902
55329569		55225620	55497122	103949
176372407		176268375	176960220	104032
176372414		176268375	176960220	104039
94169821		94065666	94620509	104155
150517976		150413755	151197733	104221
126056672		125952366	126569484	104306
150518229		150413755	151197733	104474
138067298		137414480	138171937	104639
141750484		141645764	144240707	104720
73225628		73120877	74351228	104751
73225632		73120877	74351228	104755
73225734		73120877	74351228	104857
73225741		73120877	74351228	104864
74246269		73120877	74351228	104959
10374190		10269159	13134794	105031
13241845		13134794	13346930	105085
113033186		112927945	114284740	105241
178068533		176960255	178174816	106283
137520775		137414480	138171937	106295
178068408		176960255	178174816	106408
96186663		96080175	97665862	106488
122812615		122464814	122919146	106531
83290833		83096665	83397515	106682
72139592		72032726	72868849	106866
114177789		112927945	114284740	106951
138064957		137414480	138171937	106980
72139828		72032726	72868849	107102
95962430		95621821	96069656	107226
131383458		130745747	131491016	107558
43463620		43356054	43608227	107566
176160782		175457153	176268375	107593
136383214		136275458	137414480	107756
152652107		151525056	152759894	107787
43248153		42849292	43356054	107901
13531968		13346930	13640156	108188
138063449		137414480	138171937	108488
141754330		141645764	144240707	108566
109422423		109313748	109923070	108675
139793764		139685061	140026188	108703
13455740		13346930	13640156	108810
22629454		22520606	22999799	108848
39114073		36988198	39223015	108942
134500667		134391606	135292915	109061
176159281		175457153	176268375	109094
10079828		9970715	10269159	109113
10080037		9970715	10269159	109322
10080037		9970715	10269159	109322
10080041		9970715	10269159	109326
128093114		127983686	129142497	109428
116706159		116596530	119780966	109629
116706159		116596530	119780966	109629
17123192		17013472	22420692	109720
170153169		169306663	170263260	110091
126063011		125952366	126569484	110645
23859507		23748811	24349619	110696
56607809		56311226	56718565	110756
116707739		116596530	119780966	111209
56607123		56311226	56718565	111442
168327421		164228812	168438905	111484
168327293		164228812	168438905	111612
178286504		178174825	178893044	111679
140813724		140701744	141176537	111980
94177951		94065666	94620509	112285
56606260		56311226	56718565	112305
101554058		101441725	101880119	112333
41398840		41286377	42283277	112463
41398840		41286377	42283277	112463
23861456		23748811	24349619	112645
122283716		119780966	122396425	112709
96192959		96080175	97665862	112784
122283441		119780966	122396425	112984
172356082		171384094	172469197	113115
181030762		179120234	181144158	113396
114171179		112927945	114284740	113561
30327855		30213773	30555673	114082
139064449		138935001	139178534	114085
178289388		178174825	178893044	114563
178289624		178174825	178893044	114799
137299288		136275458	137414480	115192
178777716		178174825	178893044	115328
33447360		33332024	33702625	115336
93522146		93406160	94016167	115986
137531064		137414480	138171937	116584
33944130		33827168	35194300	116962
140549923		140032825	140666935	117012
140549921		140032825	140666935	117014
136392688		136275458	137414480	117230
13522647		13346930	13640156	117509
110261557		110143795	111302239	117762
33449927		33332024	33702625	117903
36858104		36521222	36976100	117996
109804934		109313748	109923070	118136
78811559		78635165	78930313	118754
176149433		175457153	176268375	118942
13521158		13346930	13640156	118998
36640296		36521222	36976100	119074
138360319		138240904	138806061	119415
130624913		130429703	130744726	119813
170143386		169306663	170263260	119874
140821885		140701744	141176537	120141
82797607		82346078	82917751	120144
172348965		171384094	172469197	120232
130624406		130429703	130744726	120320
56190770		55920669	56311226	120456
35073752		33827168	35194300	120548
122798591		122464814	122919146	120555
51646956		51526124	51974292	120832
155425689		155304667	155650320	121022
43477340		43356054	43608227	121286
68384607		68263214	72032318	121393
135171351		134391606	135292915	121564
152638105		151525056	152759894	121789
137292453		136275458	137414480	122027
82468197		82346078	82917751	122119
82468197		82346078	82917751	122119
173315365		173143929	173437706	122341
2046850		1696019	2169299	122449
36643673		36521222	36976100	122451
109800374		109313748	109923070	122696
2046093		1696019	2169299	123206
22643815		22520606	22999799	123209
72745326		72032726	72868849	123523
72745243		72032726	72868849	123606
96204231		96080175	97665862	124056
136053923		135899363	136178146	124223
113052235		112927945	114284740	124290
57265790		57033684	57390644	124854
51393648		43608227	51518638	124990
51393647		43608227	51518638	124991
13514845		13346930	13640156	125311
140827086		140701744	141176537	125342
35788190		35662660	36521222	125530
164102604		163952806	164228463	125859
37114488		36988198	39223015	126290
43229506		42849292	43356054	126548
176394970		176268375	176960220	126595
176394975		176268375	176960220	126600
176395866		176268375	176960220	127491
30683372		30555673	33300896	127699
26328924		25201746	26456653	127729
133867774		133503665	133995653	127879
134519500		134391606	135292915	127894
168310968		164228812	168438905	127937
136050070		135899363	136178146	128076
82789628		82346078	82917751	128123
176396604		176268375	176960220	128229
176396604		176268375	176960220	128229
82789450		82346078	82917751	128301
138043487		137414480	138171937	128450
51390181		43608227	51518638	128457
51390179		43608227	51518638	128459
62203175		59791418	62331699	128524
74222160		73120877	74351228	129068
36392152		35662660	36521222	129070
82788430		82346078	82917751	129321
93109747		91863736	93239479	129732
116726416		116596530	119780966	129886
116726496		116596530	119780966	129966
134261247		134093374	134391265	130018
26325440		25201746	26456653	131213
162505276		162373840	163952806	131436
168307065		164228812	168438905	131840
26591385		26459482	28429229	131903
26591453		26459482	28429229	131971
140534825		140032825	140666935	132110
140534744		140032825	140666935	132191
141317760		141185489	141645764	132271
141317770		141185489	141645764	132281
140534609		140032825	140666935	132326
23881161		23748811	24349619	132350
151658113		151525056	152759894	133057
57530130		57397012	58854138	133118
1562432		834751	1696019	133587
134525642		134391606	135292915	134036
163818120		162373840	163952806	134686
91005624		90096085	91140977	135353
139548140		139408043	139685061	136921
35057208		33827168	35194300	137092
36658417		36521222	36976100	137195
153605727		153468532	154046661	137195
145401602		145264340	146077713	137262
28567003		28429649	30213590	137354
135155496		134391606	135292915	137419
145402211		145264340	146077713	137871
93101167		91863736	93239479	138312
9267223		9128770	9970715	138453
92002325		91863736	93239479	138589
92002327		91863736	93239479	138591
9267407		9128770	9970715	138637
25340719		25201746	26456653	138973
92002788		91863736	93239479	139052
73260013		73120877	74351228	139136
92002949		91863736	93239479	139213
14076193		13640156	14215423	139230
93100073		91863736	93239479	139406
160367139		159369852	160506737	139598
102044497		101885008	102184240	139743
14075507		13640156	14215423	139916
160366791		159369852	160506737	139946
73260839		73120877	74351228	139962
153608631		153468532	154046661	140099
76650605		75762848	76791071	140466
14557904		14417038	16761027	140866
141326815		141185489	141645764	141326
92005075		91863736	93239479	141339
92005081		91863736	93239479	141345
151666542		151525056	152759894	141486
122254933		119780966	122396425	141492
52115816		51974292	53058433	141524
116290658		114284938	116432292	141634
14073734		13640156	14215423	141689
155162180		154857306	155303929	141749
41428622		41286377	42283277	142245
52116910		51974292	53058433	142618
173294704		173143929	173437706	143002
173294619		173143929	173437706	143087
82159896		82003241	82303050	143154
13784181		13640156	14215423	144025
93095432		91863736	93239479	144047
137270163		136275458	137414480	144317
129296142		129151745	129741439	144397
129296280		129151745	129741439	144535
170118691		169306663	170263260	144569
62476343		62331699	66265322	144644
62476626		62331699	66265322	144927
155002676		154857306	155303929	145370
55775023		55497122	55920669	145646
55774943		55497122	55920669	145726
160360890		159369852	160506737	145847
59937271		59791418	62331699	145853
102031771		101885008	102184240	146763
137267434		136275458	137414480	147046
10118489		9970715	10269159	147774
72180536		72032726	72868849	147810
160358841		159369852	160506737	147896
155798325		155650325	158611278	148000
174225429		174077154	175456719	148275
96228617		96080175	97665862	148442
51369559		43608227	51518638	149079
151674204		151525056	152759894	149148
138022183		137414480	138171937	149754
59941788		59791418	62331699	150370
51367823		43608227	51518638	150815
72717946		72032726	72868849	150903
155152989		154857306	155303929	150940
35043299		33827168	35194300	151001
72717378		72032726	72868849	151471
30061928		28429649	30213590	151662
23900636		23748811	24349619	151825
59943390		59791418	62331699	151972
168591273		168438905	169032510	152368
79082951		78930313	80912153	152638
135140196		134391606	135292915	152719
79083043		78930313	80912153	152730
53337053		53142277	53490531	153478
133349834		132903000	133503665	153831
108315582		108161485	109313748	154097
169460848		169306663	170263260	154185
1541796		834751	1696019	154223
1541759		834751	1696019	154260
62177130		59791418	62331699	154569
169461279		169306663	170263260	154616
90250768		90096085	91140977	154683
56156435		55920669	56311226	154791
74195973		73120877	74351228	155255
170107499		169306663	170263260	155761
53334643		53142277	53490531	155888
75606835		74351228	75762848	156013
75606803		74351228	75762848	156045
133347492		132903000	133503665	156173
56154714		55920669	56311226	156512
55653760		55497122	55920669	156638
96237397		96080175	97665862	157222
59948641		59791418	62331699	157223
72189960		72032726	72868849	157234
58696767		57397012	58854138	157371
56468805		56311226	56718565	157579
56468932		56311226	56718565	157706
168596817		168438905	169032510	157912
163794713		162373840	163952806	158093
35036159		33827168	35194300	158141
163794658		162373840	163952806	158148
39603432		39445082	41286377	158350
16602341		14417038	16761027	158686
56152388		55920669	56311226	158838
41446260		41286377	42283277	159883
169466605		169306663	170263260	159942
169466694		169306663	170263260	160031
178014715		176960255	178174816	160101
109762927		109313748	109923070	160143
56471393		56311226	56718565	160167
43009463		42849292	43356054	160171
35034096		33827168	35194300	160204
41446595		41286377	42283277	160218
72708497		72032726	72868849	160352
33987776		33827168	35194300	160608
93566887		93406160	94016167	160727
97505113		96080175	97665862	160749
97505054		96080175	97665862	160808
109152749		108161485	109313748	160999
13801285		13640156	14215423	161129
56472447		56311226	56718565	161221
30052202		28429649	30213590	161388
76953462		76791508	78107228	161954
139847057		139685061	140026188	161996
138009764		137414480	138171937	162173
59953767		59791418	62331699	162349
58691713		57397012	58854138	162425
94783079		94620509	95490380	162570
107749860		105615948	107913004	163144
107749857		105615948	107913004	163147
36684387		36521222	36976100	163165
176796861		176268375	176960220	163359
37151670		36988198	39223015	163472
66101718		62331699	66265322	163604
52894538		51974292	53058433	163895
94229714		94065666	94620509	164048
3306005		3141430	7845928	164575
43014019		42849292	43356054	164727
43014023		42849292	43356054	164731
101606670		101441725	101880119	164945
109148657		108161485	109313748	165091
138406500		138240904	138806061	165596
138406502		138240904	138806061	165598
76957670		76791508	78107228	166162
107746646		105615948	107913004	166358
107746645		105615948	107913004	166359
140500555		140032825	140666935	166380
10435622		10269159	13134794	166463
42682114		42285484	42849183	167069
137247262		136275458	137414480	167218
55664435		55497122	55920669	167313
59958912		59791418	62331699	167494
59959024		59791418	62331699	167606
159537552		159369852	160506737	167700
164396634		164228812	168438905	167822
151692880		151525056	152759894	167824
150581787		150413755	151197733	168032
33995270		33827168	35194300	168102
56479552		56311226	56718565	168326
39613555		39445082	41286377	168473
39613631		39445082	41286377	168549
174246067		174077154	175456719	168913
174246442		174077154	175456719	169288
37157728		36988198	39223015	169530
176438049		176268375	176960220	169674
66436067		66266092	67573113	169975
176438360		176268375	176960220	169985
135122808		134391606	135292915	170107
137243832		136275458	137414480	170648
140496155		140032825	140666935	170780
179291365		179120234	181144158	171131
67401326		66266092	67573113	171787
24683211		24349633	24855096	171885
24683139		24349633	24855096	171957
90968998		90096085	91140977	171979
13812194		13640156	14215423	172038
178002596		176960255	178174816	172220
35470258		35297988	35661596	172270
90968650		90096085	91140977	172327
90968650		90096085	91140977	172327
62159319		59791418	62331699	172380
59963996		59791418	62331699	172578
90968294		90096085	91140977	172683
36694087		36521222	36976100	172865
130918887		130745747	131491016	173140
109487234		109313748	109923070	173486
111128208		110143795	111302239	174031
109139580		108161485	109313748	174168
67398522		66266092	67573113	174591
94240593		94065666	94620509	174927
130920929		130745747	131491016	175182
62156289		59791418	62331699	175410
36696787		36521222	36976100	175565
113103584		112927945	114284740	175639
113103603		112927945	114284740	175658
109489605		109313748	109923070	175857
96256309		96080175	97665862	176134
131314874		130745747	131491016	176142
55049391		54773126	55225620	176229
68081475		67573113	68258006	176531
39621768		39445082	41286377	176686
177998044		176960255	178174816	176772
59271632		59094003	59783535	177629
93583825		93406160	94016167	177665
57574885		57397012	58854138	177873
96258711		96080175	97665862	178536
93837562		93406160	94016167	178605
122740246		122464814	122919146	178900
33121976		30555673	33300896	178920
179299183		179120234	181144158	178949
3320424		3141430	7845928	178994
95311311		94620509	95490380	179069
179299528		179120234	181144158	179294
39625027		39445082	41286377	179945
163772478		162373840	163952806	180328
39625413		39445082	41286377	180331
163772475		162373840	163952806	180331
137990787		137414480	138171937	181150
133084274		132903000	133503665	181274
9789389		9128770	9970715	181326
133084719		132903000	133503665	181719
56128996		55920669	56311226	182230
99746450		98972062	99928834	182384
43032179		42849292	43356054	182887
134574534		134391606	135292915	182928
2958429		2169467	3141430	183001
62148574		59791418	62331699	183125
62148573		59791418	62331699	183126
62148256		59791418	62331699	183443
43172435		42849292	43356054	183619
138425324		138240904	138806061	184420
16576168		14417038	16761027	184859
56533599		56311226	56718565	184966
179305308		179120234	181144158	185074
56533472		56311226	56718565	185093
138620951		138240904	138806061	185110
8943606		7845928	9128770	185164
1881312		1696019	2169299	185293
68072418		67573113	68258006	185588
24535328		24349633	24855096	185695
24535472		24349633	24855096	185839
137985596		137414480	138171937	186341
52160859		51974292	53058433	186567
25388637		25201746	26456653	186891
82730122		82346078	82917751	187629
126381836		125952366	126569484	187648
43168361		42849292	43356054	187693
82730030		82346078	82917751	187721
145452167		145264340	146077713	187827
24537543		24349633	24855096	187910
116785219		116596530	119780966	188689
116785273		116596530	119780966	188743
99740085		98972062	99928834	188749
99161046		98972062	99928834	188984
99739792		98972062	99928834	189042
26266875		25201746	26456653	189778
134581498		134391606	135292915	189892
99738584		98972062	99928834	190250
88971090		88531031	89161362	190272
36330866		35662660	36521222	190356
43165471		42849292	43356054	190583
56111490		55920669	56311226	190821
134582528		134391606	135292915	190922
51783366		51526124	51974292	190926
51783104		51526124	51974292	191188
88722472		88531031	89161362	191441
134583320		134391606	135292915	191714
35002175		33827168	35194300	192125
24157340		23748811	24349619	192279
144047595		141645764	144240707	193112
2948307		2169467	3141430	193123
55032497		54773126	55225620	193123
96273373		96080175	97665862	193198
59287416		59094003	59783535	193413
57590436		57397012	58854138	193424
174270746		174077154	175456719	193592
35000629		33827168	35194300	193671
24155310		23748811	24349619	194309
87940436		87745658	88531031	194778
87940520		87745658	88531031	194862
23553774		23021409	23748723	194949
23553603		23021409	23748723	195120
93821022		93406160	94016167	195145
126373781		125952366	126569484	195703
57592800		57397012	58854138	195788
95817644		95621821	96069656	195823
95294288		94620509	95490380	196092
174273611		174077154	175456719	196457
24546186		24349633	24855096	196553
144043416		141645764	144240707	197291
93041848		91863736	93239479	197631
93041820		91863736	93239479	197659
95292091		94620509	95490380	198289
177976412		176960255	178174816	198404
16561964		14417038	16761027	199063
62132385		59791418	62331699	199314
85789872		85589963	86961067	199909
178692477		178174825	178893044	200567
76590257		75762848	76791071	200814
62128471		59791418	62331699	203228
146281791		146077713	146787089	204078
146281841		146077713	146787089	204128
36771797		36521222	36976100	204303
36771795		36521222	36976100	204305
33096581		30555673	33300896	204315
176472978		176268375	176960220	204603
176472979		176268375	176960220	204604
62126970		59791418	62331699	204729
24650089		24349633	24855096	205007
43150867		42849292	43356054	205187
169513001		169306663	170263260	206338
169513014		169306663	170263260	206351
180937192		179120234	181144158	206966
177967814		176960255	178174816	207002
177967414		176960255	178174816	207402
77899703		76791508	78107228	207525
81428999		80912153	81636821	207822
100687349		99928834	100895306	207957
81428759		80912153	81636821	208062
100687128		99928834	100895306	208178
169515439		169306663	170263260	208776
152968764		152759894	153388778	208870
36767227		36521222	36976100	208873
36767084		36521222	36976100	209016
90931878		90096085	91140977	209099
36766927		36521222	36976100	209173
36766927		36521222	36976100	209173
125742643		124641524	125951934	209291
68048144		67573113	68258006	209862
99718494		98972062	99928834	210340
60002831		59791418	62331699	211413
68046381		67573113	68258006	211625
60003764		59791418	62331699	212346
125739137		124641524	125951934	212797
138592896		138240904	138806061	213165
94406763		94065666	94620509	213746
99714366		98972062	99928834	214468
122679903		122464814	122919146	215089
1953958		1696019	2169299	215341
30771144		30555673	33300896	215471
133287901		132903000	133503665	215764
138589625		138240904	138806061	216436
60007978		59791418	62331699	216560
126795147		126578443	127983686	216704
138588939		138240904	138806061	217122
10486334		10269159	13134794	217175
135075459		134391606	135292915	217456
172686987		172469205	173143866	217782
126170209		125952366	126569484	217843
36302961		35662660	36521222	218261
1950685		1696019	2169299	218614
62112641		59791418	62331699	219058
138586473		138240904	138806061	219588
134611463		134391606	135292915	219857
51746502		51526124	51974292	220378
138585159		138240904	138806061	220902
51747084		51526124	51974292	220960
51747104		51526124	51974292	220980
151746325		151525056	152759894	221269
77885872		76791508	78107228	221356
34972676		33827168	35194300	221624
135070585		134391606	135292915	222330
9351422		9128770	9970715	222652
109090886		108161485	109313748	222862
9351728		9128770	9970715	222958
36298020		35662660	36521222	223202
138582694		138240904	138806061	223367
145040608		144240707	145264340	223732
126802268		126578443	127983686	223825
9352867		9128770	9970715	224097
1471259		834751	1696019	224760
141870529		141645764	144240707	224765
84179323		83488141	84404832	225509
1470476		834751	1696019	225543
1470413		834751	1696019	225606
126177997		125952366	126569484	225631
85363976		84405254	85589963	225987
152986110		152759894	153388778	226216
13988920		13640156	14215423	226503
62104992		59791418	62331699	226707
84177473		83488141	84404832	227359
43835784		43608227	51518638	227557
162601733		162373840	163952806	227893
163724908		162373840	163952806	227898
162601842		162373840	163952806	228002
107684733		105615948	107913004	228271
174306633		174077154	175456719	229479
152989632		152759894	153388778	229738
94389850		94065666	94620509	230659
34962395		33827168	35194300	231905
75994785		75762848	76791071	231937
163720126		162373840	163952806	232680
84172005		83488141	84404832	232827
128908900		127983686	129142497	233597
43842123		43608227	51518638	233896
30789581		30555673	33300896	233908
172908352		172469205	173143866	235514
67808803		67573113	68258006	235690
172907804		172469205	173143866	236062
105852040		105615948	107913004	236092
42612601		42285484	42849183	236582
52211193		51974292	53058433	236901
42612012		42285484	42849183	237171
177197428		176960255	178174816	237173
34957087		33827168	35194300	237213
36283995		35662660	36521222	237227
30792949		30555673	33300896	237276
177197553		176960255	178174816	237298
42611861		42285484	42849183	237322
105853395		105615948	107913004	237447
30793202		30555673	33300896	237529
34956561		33827168	35194300	237739
41524879		41286377	42283277	238502
41525054		41286377	42283277	238677
128903819		127983686	129142497	238678
41525058		41286377	42283277	238681
122157471		119780966	122396425	238954
109553086		109313748	109923070	239338
52215746		51974292	53058433	241454
30797131		30555673	33300896	241458
96321690		96080175	97665862	241515
160264758		159369852	160506737	241979
160264699		159369852	160506737	242038
85347460		84405254	85589963	242503
135655853		135292915	135899363	243510
13971786		13640156	14215423	243637
133747660		133503665	133995653	243995
133747660		133503665	133995653	243995
68014000		67573113	68258006	244006
13971348		13640156	14215423	244075
153713038		153468532	154046661	244506
146542144		146077713	146787089	244945
146542094		146077713	146787089	244995
13970200		13640156	14215423	245223
144486611		144240707	145264340	245904
109560099		109313748	109923070	246351
109560100		109313748	109923070	246352
109560189		109313748	109923070	246441
109560194		109313748	109923070	246446
141893526		141645764	144240707	247762
76011051		75762848	76791071	248203
111792601		111487058	112041684	249083
52223419		51974292	53058433	249127
151774225		151525056	152759894	249169
111792416		111487058	112041684	249268
151774370		151525056	152759894	249314
13964875		13640156	14215423	250548
137921126		137414480	138171937	250811
151775921		151525056	152759894	250865
179371187		179120234	181144158	250953
38972008		36988198	39223015	251007
52225320		51974292	53058433	251028
126829638		126578443	127983686	251195
137920629		137414480	138171937	251308
39696528		39445082	41286377	251446
140415441		140032825	140666935	251494
2421126		2169467	3141430	251659
137919890		137414480	138171937	252047
151777135		151525056	152759894	252079
60043682		59791418	62331699	252264
137162056		136275458	137414480	252424
60044462		59791418	62331699	253044
137161412		136275458	137414480	253068
137161245		136275458	137414480	253235
137918693		137414480	138171937	253244
43861575		43608227	51518638	253348
140286624		140032825	140666935	253799
30810992		30555673	33300896	255319
143985301		141645764	144240707	255406
35919482		35662660	36521222	256822
174334250		174077154	175456719	257096
38965022		36988198	39223015	257993
151783206		151525056	152759894	258150
151783305		151525056	152759894	258249
137155989		136275458	137414480	258491
2428792		2169467	3141430	259325
147260976		147001449	147870865	259527
147261350		147001449	147870865	259901
59354530		59094003	59783535	260527
67833730		67573113	68258006	260617
8106568		7845928	9128770	260640
67834014		67573113	68258006	260901
137910675		137414480	138171937	261262
104491390		104229887	105365371	261503
137908877		137414480	138171937	263060
93752834		93406160	94016167	263333
109577375		109313748	109923070	263627
137908125		137414480	138171937	263812
2433685		2169467	3141430	264218
153024461		152759894	153388778	264567
109578787		109313748	109923070	265039
89590028		89172112	89855168	265140
89589971		89172112	89855168	265197
25467075		25201746	26456653	265329
138506322		138240904	138806061	265418
170758671		170493193	171383508	265478
160241148		159369852	160506737	265589
8111918		7845928	9128770	265990
8111923		7845928	9128770	265995
25467827		25201746	26456653	266081
8112117		7845928	9128770	266189
99238443		98972062	99928834	266381
17280049		17013472	22420692	266577
133170131		132903000	133503665	267131
29946408		28429649	30213590	267182
94887785		94620509	95490380	267276
93748700		93406160	94016167	267467
100196703		99928834	100895306	267869
104498175		104229887	105365371	268288
104498391		104229887	105365371	268504
114016180		112927945	114284740	268560
13908838		13640156	14215423	268682
107644102		105615948	107913004	268902
104498835		104229887	105365371	268948
99241128		98972062	99928834	269066
1426850		834751	1696019	269169
59514194		59094003	59783535	269341
25471464		25201746	26456653	269718
107643048		105615948	107913004	269956
29943471		28429649	30213590	270119
107642552		105615948	107913004	270452
109584658		109313748	109923070	270910
158340286		155650325	158611278	270992
170764614		170493193	171383508	271421
127712005		126578443	127983686	271681
25473801		25201746	26456653	272055
54500892		54023385	54773095	272203
102624390		102351413	104229743	272977
102624407		102351413	104229743	272994
94893829		94620509	95490380	273320
116158737		114284938	116432292	273555
160233020		159369852	160506737	273717
176543075		176268375	176960220	274700
68538065		68263214	72032318	274851
133178342		132903000	133503665	275342
23297135		23021409	23748723	275726
23297193		23021409	23748723	275784
71756456		68263214	72032318	275862
148302086		148026176	150413755	275910
71756321		68263214	72032318	275997
71756216		68263214	72032318	276102
109646746		109313748	109923070	276324
114007900		112927945	114284740	276840
153769722		153468532	154046661	276939
153769316		153468532	154046661	277345
138527202		138240904	138806061	278859
17292503		17013472	22420692	279031
68542886		68263214	72032318	279672
109593806		109313748	109923070	280058
170773583		170493193	171383508	280390
150917265		150413755	151197733	280468
93687115		93406160	94016167	280955
17294545		17013472	22420692	281073
87267731		86986410	87745658	281321
148307640		148026176	150413755	281464
77073108		76791508	78107228	281600
65983338		62331699	66265322	281984
71750152		68263214	72032318	282166
1117104		834751	1696019	282353
38940247		36988198	39223015	282768
38940172		36988198	39223015	282843
88814335		88531031	89161362	283304
88029227		87745658	88531031	283569
41002535		39445082	41286377	283842
178458944		178174825	178893044	284119
178459289		178174825	178893044	284464
88815938		88531031	89161362	284907
133218632		132903000	133503665	285033
107627467		105615948	107913004	285537
109599346		109313748	109923070	285598
88031545		87745658	88531031	285887
109637115		109313748	109923070	285955
160220761		159369852	160506737	285976
40999334		39445082	41286377	287043
2854092		2169467	3141430	287338
33012617		30555673	33300896	288279
87274771		86986410	87745658	288361
34905583		33827168	35194300	288717
40997313		39445082	41286377	289064
36231768		35662660	36521222	289454
36231661		35662660	36521222	289561
37277962		36988198	39223015	289764
163661749		162373840	163952806	291057
163660686		162373840	163952806	292120
150905507		150413755	151197733	292226
131198769		130745747	131491016	292247
67865415		67573113	68258006	292302
131198657		130745747	131491016	292359
67865556		67573113	68258006	292443
67865568		67573113	68258006	292455
133195501		132903000	133503665	292501
28136441		26459482	28429229	292788
96372976		96080175	97665862	292801
133196100		132903000	133503665	293100
176666938		176268375	176960220	293282
144534165		144240707	145264340	293458
141939227		141645764	144240707	293463
59489954		59094003	59783535	293581
109607615		109313748	109923070	293867
90846562		90096085	91140977	294415
28724347		28429649	30213590	294698
30850775		30555673	33300896	295102
30851027		30555673	33300896	295354
66561455		66266092	67573113	295363
146373132		146077713	146787089	295419
59488008		59094003	59783535	295527
28725377		28429649	30213590	295728
43903959		43608227	51518638	295732
88865188		88531031	89161362	296174
178471122		178174825	178893044	296297
34897900		33827168	35194300	296400
178471275		178174825	178893044	296450
9674255		9128770	9970715	296460
68564292		68263214	72032318	301078
127682420		126578443	127983686	301266
127682198		126578443	127983686	301488
9668926		9128770	9970715	301789
170795439		170493193	171383508	302246
17315972		17013472	22420692	302500
176571495		176268375	176960220	303120
98127523		97824028	98972062	303495
150894194		150413755	151197733	303539
83791722		83488141	84404832	303581
9667072		9128770	9970715	303643
52277993		51974292	53058433	303701
51214935		43608227	51518638	303703
98127826		97824028	98972062	303798
113980833		112927945	114284740	303907
9666349		9128770	9970715	304366
83792727		83488141	84404832	304586
10574065		10269159	13134794	304906
146482002		146077713	146787089	305087
88836484		88531031	89161362	305453
80606371		78930313	80912153	305782
80606359		78930313	80912153	305794
88837003		88531031	89161362	305972
37295000		36988198	39223015	306802
1388982		834751	1696019	307037
17320618		17013472	22420692	307146
92170885		91863736	93239479	307149
37296556		36988198	39223015	308358
143932204		141645764	144240707	308503
143932120		141645764	144240707	308587
119472210		116596530	119780966	308756
127674414		126578443	127983686	309272
28119814		26459482	28429229	309415
10579111		10269159	13134794	309952
65955245		62331699	66265322	310077
65955242		62331699	66265322	310080
158300674		155650325	158611278	310604
127673024		126578443	127983686	310662
40975524		39445082	41286377	310853
37299674		36988198	39223015	311476
39756820		39445082	41286377	311738
119469051		116596530	119780966	311915
176580694		176268375	176960220	312319
90828609		90096085	91140977	312368
176580784		176268375	176960220	312409
67885789		67573113	68258006	312676
40973531		39445082	41286377	312846
40973410		39445082	41286377	312967
77104762		76791508	78107228	313254
99285318		98972062	99928834	313256
73434668		73120877	74351228	313791
77105820		76791508	78107228	314312
84090408		83488141	84404832	314424
84089606		83488141	84404832	315226
161341340		160581589	161656810	315470
90825085		90096085	91140977	315892
17329821		17013472	22420692	316349
112611387		112041684	112927945	316558
112611327		112041684	112927945	316618
16444131		14417038	16761027	316896
39762026		39445082	41286377	316944
39762226		39445082	41286377	317144
113967387		112927945	114284740	317353
134975380		134391606	135292915	317535
161339254		160581589	161656810	317556
14734892		14417038	16761027	317854
65946050		62331699	66265322	319272
87426208		86986410	87745658	319450
66585690		66266092	67573113	319598
17333307		17013472	22420692	319835
52294156		51974292	53058433	319864
67937798		67573113	68258006	320208
147549944		147001449	147870865	320921
102672551		102351413	104229743	321138
108482746		108161485	109313748	321261
68584515		68263214	72032318	321301
108483547		108161485	109313748	322062
41608444		41286377	42283277	322067
41961146		41286377	42283277	322131
40964064		39445082	41286377	322313
146400321		146077713	146787089	322608
178570147		178174825	178893044	322897
175780778		175457153	176268375	323625
160905557		160581589	161656810	323968
147546713		147001449	147870865	324152
147546713		147001449	147870865	324152
29889350		28429649	30213590	324240
34869963		33827168	35194300	324337
28104463		26459482	28429229	324766
67248345		66266092	67573113	324768
67248249		66266092	67573113	324864
150738620		150413755	151197733	324865
174402245		174077154	175456719	325091
174402293		174077154	175456719	325139
174402384		174077154	175456719	325230
145752220		145264340	146077713	325493
171710267		171384094	172469197	326173
171710269		171384094	172469197	326175
146459951		146077713	146787089	327138
54445687		54023385	54773095	327408
28101457		26459482	28429229	327772
7518123		3141430	7845928	327805
43936141		43608227	51518638	327914
43936141		43608227	51518638	327914
177288436		176960255	178174816	328181
7517095		3141430	7845928	328833
112598952		112041684	112927945	328993
181473291		181144158	0	329133
52304498		51974292	53058433	330206
41616635		41286377	42283277	330258
145746804		145264340	146077713	330909
41952297		41286377	42283277	330980
137840690		137414480	138171937	331247
103898296		102351413	104229743	331447
90809385		90096085	91140977	331592
17345324		17013472	22420692	331852
90428793		90096085	91140977	332708
160914379		160581589	161656810	332790
94954363		94620509	95490380	333854
114619622		114284938	116432292	334684
52309808		51974292	53058433	335516
150749678		150413755	151197733	335923
150749771		150413755	151197733	336016
77770877		76791508	78107228	336351
77128254		76791508	78107228	336746
145601335		145264340	146077713	336995
150750885		150413755	151197733	337130
9633455		9128770	9970715	337260
128804902		127983686	129142497	337595
92201495		91863736	93239479	337759
94958333		94620509	95490380	337824
77129476		76791508	78107228	337968
92201875		91863736	93239479	338139
34855230		33827168	35194300	339070
34855119		33827168	35194300	339181
1356799		834751	1696019	339220
71692013		68263214	72032318	340305
174417866		174077154	175456719	340712
171041907		170493193	171383508	341601
1353841		834751	1696019	342178
60134342		59791418	62331699	342924
60134454		59791418	62331699	343036
52714537		51974292	53058433	343896
29868921		28429649	30213590	344669
29868857		28429649	30213590	344733
128797414		127983686	129142497	345083
1180620		834751	1696019	345869
1180709		834751	1696019	345958
137825956		137414480	138171937	345981
103882168		102351413	104229743	347575
60139914		59791418	62331699	348496
108511221		108161485	109313748	349736
57747056		57397012	58854138	350044
137821499		137414480	138171937	350438
16410095		14417038	16761027	350932
171032398		170493193	171383508	351110
171031994		170493193	171383508	351514
108513216		108161485	109313748	351731
51166817		43608227	51518638	351821
39796918		39445082	41286377	351836
137819340		137414480	138171937	352597
39797708		39445082	41286377	352626
71679284		68263214	72032318	353034
137818757		137414480	138171937	353180
9483308		9128770	9970715	354538
9483385		9128770	9970715	354615
137816402		137414480	138171937	355535
150058207		148026176	150413755	355548
170849109		170493193	171383508	355916
86604430		85589963	86961067	356637
150056652		148026176	150413755	357103
137813470		137414480	138171937	358467
154498455		154046661	154857306	358851
41645303		41286377	42283277	358926
77748247		76791508	78107228	358981
37347314		36988198	39223015	359116
60150718		59791418	62331699	359300
57756378		57397012	58854138	359366
41646082		41286377	42283277	359705
32940828		30555673	33300896	360068
52334590		51974292	53058433	360298
179480926		179120234	181144158	360692
37349043		36988198	39223015	360845
137810582		137414480	138171937	361355
57759596		57397012	58854138	362584
8765660		7845928	9128770	363110
161292736		160581589	161656810	364074
32936085		30555673	33300896	364811
34192476		33827168	35194300	365308
28063363		26459482	28429229	365866
28063125		26459482	28429229	366104
87379481		86986410	87745658	366177
87379285		86986410	87745658	366373
87379071		86986410	87745658	366587
87379028		86986410	87745658	366630
22053949		17013472	22420692	366743
2538637		2169467	3141430	369170
97296031		96080175	97665862	369831
8758857		7845928	9128770	369913
1204689		834751	1696019	369938
2539508		2169467	3141430	370041
161286554		160581589	161656810	370256
87372710		86986410	87745658	372948
126951686		126578443	127983686	373243
87372382		86986410	87745658	373276
32927303		30555673	33300896	373593
80537155		78930313	80912153	374998
86586065		85589963	86961067	375002
86586060		85589963	86961067	375007
71657309		68263214	72032318	375009
80537091		78930313	80912153	375062
171759634		171384094	172469197	375540
171759800		171384094	172469197	375706
40910591		39445082	41286377	375786
87368880		86986410	87745658	376778
113304961		112927945	114284740	377016
171761969		171384094	172469197	377875
84026850		83488141	84404832	377982
84026787		83488141	84404832	378045
156028805		155650325	158611278	378480
94999012		94620509	95490380	378503
77728137		76791508	78107228	379091
116052422		114284938	116432292	379870
97285865		96080175	97665862	379997
77727129		76791508	78107228	380099
8226059		7845928	9128770	380131
39825506		39445082	41286377	380424
73501309		73120877	74351228	380432
144883896		144240707	145264340	380444
150816993		150413755	151197733	380740
150816758		150413755	151197733	380975
73501935		73120877	74351228	381058
37369260		36988198	39223015	381062
150032029		148026176	150413755	381726
79312485		78930313	80912153	382172
1313534		834751	1696019	382485
10652006		10269159	13134794	382847
108544815		108161485	109313748	383330
108544852		108161485	109313748	383367
95004104		94620509	95490380	383595
1312314		834751	1696019	383705
1312252		834751	1696019	383767
36047027		35662660	36521222	384367
36047121		35662660	36521222	384461
26843946		26459482	28429229	384464
32915912		30555673	33300896	384984
26845045		26459482	28429229	385563
158225531		155650325	158611278	385747
172083442		171384094	172469197	385755
61945584		59791418	62331699	386115
116046175		114284938	116432292	386117
154470949		154046661	154857306	386357
61945312		59791418	62331699	386387
172081225		171384094	172469197	387972
14805408		14417038	16761027	388370
126967467		126578443	127983686	389024
152370683		151525056	152759894	389211
137025220		136275458	137414480	389260
137025220		136275458	137414480	389260
14806874		14417038	16761027	389836
154467311		154046661	154857306	389995
172079081		171384094	172469197	390116
147392143		147001449	147870865	390694
137023746		136275458	137414480	390734
137023746		136275458	137414480	390734
147392200		147001449	147870865	390751
10660270		10269159	13134794	391111
150021950		148026176	150413755	391805
158219431		155650325	158611278	391847
113319975		112927945	114284740	392030
150021155		148026176	150413755	392600
44000914		43608227	51518638	392687
95013828		94620509	95490380	393319
120174439		119780966	122396425	393473
71638315		68263214	72032318	394003
103835527		102351413	104229743	394216
76158272		75762848	76791071	395424
144868771		144240707	145264340	395569
144868716		144240707	145264340	395624
179515912		179120234	181144158	395678
152364163		151525056	152759894	395731
154443070		154046661	154857306	396409
132504696		131796213	132903000	398304
14815437		14417038	16761027	398399
116033321		114284938	116432292	398971
127584666		126578443	127983686	399020
36122098		35662660	36521222	399124
144864738		144240707	145264340	399602
8245727		7845928	9128770	399799
58454267		57397012	58854138	399871
44008132		43608227	51518638	399905
58454031		57397012	58854138	400107
58453731		57397012	58854138	400407
76163306		75762848	76791071	400458
79331303		78930313	80912153	400990
151926517		151525056	152759894	401461
95088710		94620509	95490380	401670
67171224		66266092	67573113	401889
22018512		17013472	22420692	402180
121993509		119780966	122396425	402916
14820348		14417038	16761027	403310
116028967		114284938	116432292	403325
29809525		28429649	30213590	404065
2574663		2169467	3141430	405196
8251447		7845928	9128770	405519
57803359		57397012	58854138	406347
110895742		110143795	111302239	406497
58446308		57397012	58854138	407830
14825024		14417038	16761027	407986
170901771		170493193	171383508	408578
102760187		102351413	104229743	408774
151934711		151525056	152759894	409655
102761339		102351413	104229743	409926
104954422		104229887	105365371	410949
16348326		14417038	16761027	412701
36108308		35662660	36521222	412914
170906407		170493193	171383508	413214
120194718		119780966	122396425	413752
58440186		57397012	58854138	413952
73535227		73120877	74351228	414350
132488555		131796213	132903000	414445
65850311		62331699	66265322	415011
151940729		151525056	152759894	415673
16344894		14417038	16761027	416133
83988562		83488141	84404832	416270
16344541		14417038	16761027	416486
36080834		35662660	36521222	418174
110883799		110143795	111302239	418440
16342467		14417038	16761027	418560
65845502		62331699	66265322	419820
58434200		57397012	58854138	419938
57817009		57397012	58854138	419997
29793277		28429649	30213590	420313
9549859		9128770	9970715	420856
127562781		126578443	127983686	420905
32879928		30555673	33300896	420968
84826844		84405254	85589963	421590
36086374		35662660	36521222	423714
44032491		43608227	51518638	424264
40861285		39445082	41286377	425092
34768249		33827168	35194300	426051
34768241		33827168	35194300	426059
164655019		164228812	168438905	426207
2595785		2169467	3141430	426318
34767892		33827168	35194300	426408
34767892		33827168	35194300	426408
107486510		105615948	107913004	426494
164655375		164228812	168438905	426563
83977718		83488141	84404832	427114
136986641		136275458	137414480	427839
136986589		136275458	137414480	427891
107484539		105615948	107913004	428465
98543416		97824028	98972062	428646
73922209		73120877	74351228	429019
164657888		164228812	168438905	429076
156080246		155650325	158611278	429921
110872112		110143795	111302239	430127
158179380		155650325	158611278	431898
158179337		155650325	158611278	431941
57829230		57397012	58854138	432218
38790076		36988198	39223015	432939
136708693		136275458	137414480	433235
66700757		66266092	67573113	434665
66701500		66266092	67573113	435408
73915464		73120877	74351228	435764
52411371		51974292	53058433	437079
44045807		43608227	51518638	437580
14855167		14417038	16761027	438129
167999839		164228812	168438905	439066
167999550		164228812	168438905	439355
14857047		14417038	16761027	440009
27988762		26459482	28429229	440467
25642279		25201746	26456653	440533
62772280		62331699	66265322	440581
17454216		17013472	22420692	440744
37429187		36988198	39223015	440989
62772990		62331699	66265322	441291
27987878		26459482	28429229	441351
14858585		14417038	16761027	441547
177732989		176960255	178174816	441827
16317530		14417038	16761027	443497
12690939		10269159	13134794	443855
132241460		131796213	132903000	445247
177406031		176960255	178174816	445776
44054089		43608227	51518638	445862
44054287		43608227	51518638	446060
44055964		43608227	51518638	447737
120229098		119780966	122396425	448132
136723718		136275458	137414480	448260
12686409		10269159	13134794	448385
34745784		33827168	35194300	448516
34745758		33827168	35194300	448542
12686209		10269159	13134794	448585
90689629		90096085	91140977	451348
90689629		90096085	91140977	451348
40834697		39445082	41286377	451680
40834658		39445082	41286377	451719
107460688		105615948	107913004	452316
21968213		17013472	22420692	452479
179573103		179120234	181144158	452869
161034480		160581589	161656810	452891
107459753		105615948	107913004	453251
110848715		110143795	111302239	453524
103775323		102351413	104229743	454420
83950228		83488141	84404832	454604
83948684		83488141	84404832	456148
40829925		39445082	41286377	456452
37444760		36988198	39223015	456562
40829598		39445082	41286377	456779
27972289		26459482	28429229	456940
27972050		26459482	28429229	457179
174535282		174077154	175456719	458128
174535282		174077154	175456719	458128
16302850		14417038	16761027	458177
39903503		39445082	41286377	458421
127525083		126578443	127983686	458603
73580297		73120877	74351228	459420
31015217		30555673	33300896	459544
107453257		105615948	107913004	459747
125102518		124641524	125951934	460994
156112117		155650325	158611278	461792
90557896		90096085	91140977	461811
125103959		124641524	125951934	462435
68725984		68263214	72032318	462770
144704042		144240707	145264340	463335
177423644		176960255	178174816	463389
103766234		102351413	104229743	463509
84869874		84405254	85589963	464620
84869940		84405254	85589963	464686
103765006		102351413	104229743	464737
103764794		102351413	104229743	464949
125106834		124641524	125951934	465310
39910722		39445082	41286377	465640
44073931		43608227	51518638	465704
90562388		90096085	91140977	466303
44074687		43608227	51518638	466460
3607927		3141430	7845928	466497
104696396		104229887	105365371	466509
44074799		43608227	51518638	466572
156117205		155650325	158611278	466880
103762696		102351413	104229743	467047
127515667		126578443	127983686	468019
[truncated: 973 more rows]

## Sheet: chr6
BRC CHR6	NPC CHR6	5' match	3' match	min dist to brc break
130584087	592435	130583944	130946286	143	Sample name						Mann-Whitney U test
94421633	596422	91276829	94421810	177	BRC CHR6
103547174	1763659	103546904	105299342	270	Sample size						Observations (x) in BRC CHR6 = 4361 median = 86,996,923 rank sum = 10,382,014
5256045	2929376	5255759	5373164	286	4361						Observations (y) in NPC CHR6 = 397 median = 88,041,723
137669904	4321797	137669617	137696427	287	Mean						U = 870,673 U' = 860,644
24432591	4323687	24432292	26129676	299	8.46287e+07						Normalised statistic = 0.191369 (adjusted for ties)
122331432	4345681	121810609	122331791	359	Standard deviation						Lower side P = 0.5759 (H1: x tends to be less than y)
137275892	4346382	137248585	137276340	448	5.14939e+07						Upper side P = 0.4241 (H1: x tends to be greater than y)
95454881	5052611	95454399	95477715	482							Two sided P = 0.8482 (H1: x tends to be distributed differently to y)
137275835	5255759	137248585	137276340	505	Skewness						Theta (U'/mn) = 0.497104 (95% CI: 0.467516 to 0.526716)
42184202	5373164	42177711	42184766	564	-0.055281 P = 0.1358						95% confidence interval for difference between medians or means:
156894587	5463487	156893961	156937674	626	Kurtosis						Median difference = 449,015 (CI: -4,392,615 to 5,404,707)
85549656	6019167	85487469	85550309	653	1.618189 P = *
129132430	6041577	128672659	129133098	668	Royston chi-sq
21046876	6589186	21046165	21735113	711	*, P = *
164354382	7755578	164353639	164839388	743
137900709	8666111	137899955	137918094	754	Shapiro-Wilk W
137817672	8667333	137816901	137825624	771	0.932262, V = 162.448934, P < 0.0001: Test unreliable with more than 2000 observations.
30838273	8667339	30541801	30839310	1037	Shapiro-Francia W'
137919158	8864473	137918094	137945546	1064	0.9327, V' = 79.881042, P < 0.0001
13192154	8864493	13191024	13726458	1130
137697600	8864912	137696427	137743289	1173	Sample unlikely to be from a normal distribution
30357747	8864916	30068289	30359042	1295
49880757	9172333	49879460	51517812	1297
157095380	9172335	157094042	157152118	1338	Sample name
31540496	9371780	31531725	31541858	1362	NPC CHR6
147356154	9513951	147231736	147357577	1423	Sample size
156939138	9687772	156937674	157062521	1464	397
33923795	9876602	33905582	33925265	1470	Mean
137767063	9927346	137765593	137790796	1470	8.39632e+07
31805551	10105576	31804078	32476647	1473	Standard deviation
20584411	10832443	20582929	20713806	1482	5.1375e+07
137792329	12233141	137790796	137798213	1533
30362809	12234324	30361234	30541801	1575	Skewness
20386849	13190998	19891299	20388444	1595	0.019094 P = 0.8744
5050998	13191024	4346382	5052611	1613	Kurtosis
162080565	13726458	162078946	162423597	1619	1.660138 P < 0.0001
137823985	13727740	137816901	137825624	1639	Royston chi-sq
88096072	15391955	88045834	88097740	1668	868.902114, P < 0.0001
65842855	15391983	64907215	65844661	1806
137667750	15438140	137660465	137669617	1867	Shapiro-Wilk W
20982051	15438519	20713806	20983967	1916	0.936219, V = 17.440814, P < 0.0001
129135156	16304080	129133098	129412657	2058	Shapiro-Francia W'
31204765	16304257	31202646	31308188	2119	0.939386, V' = 17.690822, P < 0.0001
146566438	16566349	146544473	146568569	2131
146566438	16890653	146544473	146568569	2131	Sample unlikely to be from a normal distribution
31204784	17211700	31202646	31308188	2138
80574676	17212003	80572516	81058550	2160
10834634	17233242	10832443	12233141	2191
80197359	17321821	80164146	80199632	2273
53385450	17322222	53298270	53387818	2368
68829998	17323047	68420753	68832424	2426
31205085	17323115	31202646	31308188	2439
147355113	18473383	147231736	147357577	2464
31205112	18610450	31202646	31308188	2466
143315798	19891194	143313313	143486880	2485
10834945	19891299	10832443	12233141	2502
162426206	20388444	162423597	162485831	2609
53300964	20582929	53298270	53387818	2694
53300964	20713806	53298270	53387818	2694
167268588	20983967	167265855	167652462	2733
40779668	21046165	40776896	41076617	2772
47121242	21735113	45441165	47124029	2787
137657665	23129685	137620319	137660465	2800
137657535	24258851	137620319	137660465	2930
137921028	24432292	137918094	137945546	2934
5049675	26129676	4346382	5052611	2936
30842256	26307872	30839310	31197633	2946
165532494	27865296	165529497	166257757	2997
103550085	27947423	103546904	105299342	3181
125504761	28373513	125119775	125507960	3199
103550146	28375897	103546904	105299342	3242
68835687	28981460	68832424	69183239	3263
31205915	29671408	31202646	31308188	3269
24435627	29891908	24432292	26129676	3335
125123111	29967166	125119775	125507960	3336
157381425	30068289	157350302	157384767	3342
103550276	30359042	103546904	105299342	3372
137666230	30361234	137660465	137669617	3387
89670141	30541801	89598903	89673553	3412
80160599	30839310	79971318	80164144	3545
31206425	31197633	31202646	31308188	3779
130071634	31202646	129983549	130075473	3839
71304611	31308188	71300696	74359906	3915
26311905	31308192	26307872	27865296	4033
31535807	31366150	31531725	31541858	4082
137656368	31531576	137620319	137660465	4097
53967028	31531725	53962925	55700611	4103
125503805	31541858	125119775	125507960	4155
52971616	31730823	52582710	52975776	4160
80242806	31804078	80238543	80497015	4263
20392712	32476647	20388444	20582929	4268
41072258	32481739	40776896	41076617	4359
31536092	32551375	31531725	31541858	4367
42201221	32564676	42196761	43672214	4460
80195068	32640506	80164146	80199632	4564
130588552	32744375	130583944	130946286	4608
4341044	33023886	4323687	4345681	4637
20393135	33048295	20388444	20582929	4691
95449661	33666744	94422036	95454399	4738
31536469	33666925	31531725	31541858	4744
125113003	33757226	124994856	125117747	4744
123118562	33812037	123113646	124122098	4916
138766396	33905582	138761398	138826561	4998
129127769	33925265	128672659	129133098	5329
42202260	33928193	42196761	43672214	5499
88959891	33990546	88626150	88965476	5585
125000542	34017013	124994856	125117747	5686
33806340	39522335	33757226	33812037	5697
80566758	40776800	80497015	80572516	5758
52981737	40776896	52975776	53298270	5961
30074304	41076617	30068289	30359042	6015
53381788	42027239	53298270	53387818	6030
52981883	42177711	52975776	53298270	6107
130069296	42184766	129983549	130075473	6177
129139286	42196761	129133098	129412657	6188
137911897	43672214	137899955	137918094	6197
5261980	43672228	5255759	5373164	6221
85582626	44406418	85576367	86270316	6259
130069205	44406418	129983549	130075473	6268
85582688	44419446	85576367	86270316	6321
30352683	44419446	30068289	30359042	6359
20977585	45441154	20713806	20983967	6382
31797694	45441165	31730823	31804078	6384
63770150	47124029	63763740	63789502	6410
30352427	47124247	30068289	30359042	6615
165522641	47464684	164839838	165529497	6856
149813914	47775609	147455189	149820808	6894
162492782	47942432	162485831	163902487	6951
20977013	48354708	20713806	20983967	6954
53380807	48797175	53298270	53387818	7011
110249577	49879460	110242470	111384865	7107
80171279	51517812	80164146	80199632	7133
114870793	51582644	113472241	114877999	7206
164360863	51582652	164353639	164839388	7224
41083970	51587773	41076617	42027239	7353
138535604	51587882	138528110	138761398	7494
137607797	51872659	137547654	137615304	7507
71308209	52191075	71300696	74359906	7513
137688911	52231816	137669617	137696427	7516
10113464	52233763	10105576	10832443	7888
80191502	52527582	80164146	80199632	8130
130978008	52574863	130946286	130986149	8141
167644151	52582710	167265855	167652462	8311
80155766	52975776	79971318	80164144	8378
157143722	53298270	157094042	157152118	8396
80191229	53387818	80164146	80199632	8403
146577036	53434590	146568569	146834081	8467
146577036	53778972	146568569	146834081	8467
159659410	53962925	157384767	159667917	8507
89664946	55700611	89598903	89673553	8607
126762822	55902337	125755076	126771461	8639
137908608	55902389	137899955	137918094	8653
80155364	63589326	79971318	80164144	8780
80563658	63763740	80497015	80572516	8858
1754519	63789502	596422	1763659	9140
1754489	63908064	596422	1763659	9170
137756398	64570627	137743289	137765593	9195
10114798	64896788	10105576	10832443	9222
41067283	64907215	40776896	41076617	9334
88616710	65844661	88273731	88626047	9337
12223627	65905895	10832443	12233141	9514
138836128	66136053	138826561	138858266	9567
156693713	66214321	155720813	156703282	9569
63898484	66251113	63789502	63908064	9580
156693600	67316463	155720813	156703282	9682
33747438	67817978	33666925	33757226	9788
137755652	68059295	137743289	137765593	9941
137755651	68420753	137743289	137765593	9942
88107702	68832424	88097740	88260372	9962
129402693	69183239	129133098	129412657	9964
162413615	69359678	162078946	162423597	9982
137266357	70025598	137248585	137276340	9983
98565088	71019190	98555052	98838812	10036
67807924	71300696	67316463	67817978	10054
67807924	74359906	67316463	67817978	10054
10115710	75751065	10105576	10832443	10134
606601	76480804	596422	1763659	10179
125005159	79970749	124994856	125117747	10303
21056567	79971318	21046165	21735113	10402
136874267	80164144	136230487	136884727	10460
9161809	80164145	8864916	9172333	10524
149810126	80164146	147455189	149820808	10682
47135145	80199632	47124247	47464684	10898
31213551	80200598	31202646	31308188	10905
130975093	80235682	130946286	130986149	11056
12222058	80238543	10832443	12233141	11083
129972406	80497015	129412657	129983549	11143
129972404	80572516	129412657	129983549	11145
130974974	81058550	130946286	130986149	11175
105465615	83053192	105326331	105476817	11202
20995215	85487469	20983967	21046165	11248
20995294	85550309	20983967	21046165	11327
5452148	85576367	5373164	5463487	11339
129972185	86270316	129412657	129983549	11364
31519951	86288277	31366150	31531576	11625
156905658	88035924	156893961	156937674	11697
156905664	88039241	156893961	156937674	11703
88109472	88041723	88097740	88260372	11732
32493500	88045834	32481739	32551375	11761
18622221	88097740	18610450	19891194	11771
12221349	88260372	10832443	12233141	11792
7767496	88260525	7755578	8666111	11918
31791991	88273553	31730823	31804078	12087
2917248	88273616	1763659	2929376	12128
13739873	88273693	13727740	15391955	12133
126759234	88273731	125755076	126771461	12227
27959729	88626047	27947423	28373513	12306
113458300	88626150	112772193	113470633	12333
146846477	88965476	146834081	147231736	12396
19878796	88978875	18610450	19891194	12398
21058638	89004643	21046165	21735113	12473
94434561	89047668	94422036	95454399	12525
137647915	89310192	137620319	137660465	12550
105464230	89431973	105326331	105476817	12587
130998741	89598903	130986149	134822191	12592
27960031	89673553	27947423	28373513	12608
63920706	89673601	63908064	64570627	12642
20996712	89674096	20983967	21046165	12745
125716579	91276829	125545747	125729380	12801
127518046	94421810	127469557	127530856	12810
609297	94422036	596422	1763659	12875
5065550	95454399	5052611	5255759	12939
33744275	95477715	33666925	33757226	12951
129120092	97382047	128672659	129133098	13006
7768593	97382529	7755578	8666111	13015
30852394	97496309	30839310	31197633	13084
130999235	97570862	130986149	134822191	13086
23142803	98555052	23129685	24258851	13118
167278986	98838812	167265855	167652462	13131
19904505	98886361	19891299	20388444	13206
20375180	100621970	19891299	20388444	13264
156951009	100880403	156937674	157062521	13335
24418889	100881081	24258851	24432292	13403
128533608	101067504	127832866	128547076	13468
142649389	101067589	142148266	142662868	13479
69196825	101961245	69183239	69359678	13586
17336881	102811845	17323115	18473383	13766
16552462	102873111	16304257	16566349	13887
102859213	102981023	102811845	102873111	13898
17337058	103539574	17323115	18473383	13943
157370823	103540895	157350302	157384767	13944
9862558	103543462	9687772	9876602	14044
9862558	103546904	9687772	9876602	14044
1777728	105299342	1763659	2929376	14069
69197329	105326331	69183239	69359678	14090
8651964	105476817	7755578	8666111	14147
167280046	105479979	167265855	167652462	14191
138775672	105615005	138761398	138826561	14274
52513281	106600990	52233763	52527582	14301
138775853	106613206	138761398	138826561	14455
5358606	106976159	5255759	5373164	14558
26115081	109903722	24432292	26129676	14595
167280464	110242470	167265855	167652462	14609
53764225	111384865	53434590	53778972	14747
30854162	112772193	30839310	31197633	14852
63922927	113470633	63908064	64570627	14863
1778539	113472241	1763659	2929376	14880
102858156	114877999	102811845	102873111	14955
7770542	115838451	7755578	8666111	14964
7770547	115838611	7755578	8666111	14969
13711376	117088965	13191024	13726458	15082
141840481	117088966	141576655	141855670	15189
155736227	117308067	155720813	156703282	15414
88020502	117308068	86288277	88035924	15422
9156877	117582686	8864916	9172333	15456
164369115	117582796	164353639	164839388	15476
137532065	117880217	137371357	137547650	15585
31182018	117899712	30839310	31197633	15615
147341775	121809368	147231736	147357577	15802
147341713	121810609	147231736	147357577	15864
30557671	122331791	30541801	30839310	15870
5036721	123096566	4346382	5052611	15890
33064206	123113646	33048295	33666744	15911
31181626	124122098	30839310	31197633	16007
30855390	124453204	30839310	31197633	16080
88609964	124994856	88273731	88626047	16083
136246571	125117747	136230487	136884727	16084
27931128	125119775	27865296	27947423	16295
1747318	125507960	596422	1763659	16341
31820428	125545747	31804078	32476647	16350
19907699	125729380	19891299	20388444	16400
30558233	125752787	30541801	30839310	16432
137643995	125755076	137620319	137660465	16470
20404928	126771461	20388444	20582929	16484
156805855	126773142	156703417	156822340	16485
5036061	126778648	4346382	5052611	16550
6605749	126779200	6589186	7755578	16563
1747085	127469557	596422	1763659	16574
30558478	127530856	30541801	30839310	16677
19874397	127832866	18610450	19891194	16797
41059728	128547076	40776896	41076617	16889
125491038	128672659	125119775	125507960	16922
30558738	129133098	30541801	30839310	16937
29984133	129412657	29967166	30068289	16967
129395658	129983549	129133098	129412657	16999
155330673	130075473	155313606	155652984	17067
106993324	130583944	106976159	109903722	17165
18593225	130946286	18473383	18610450	17225
80589760	130986149	80572516	81058550	17244
137725963	134822191	137696427	137743289	17326
53945535	134832629	53778972	53962925	17390
53452038	135805032	53434590	53778972	17448
69200983	136230070	69183239	69359678	17744
31748596	136230487	31730823	31804078	17773
127451781	136884727	126779200	127469557	17776
47757765	137248585	47464684	47775609	17844
8648189	137276340	7755578	8666111	17922
81076607	137371357	81058550	83053192	18057
130967958	137547650	130946286	130986149	18191
79989665	137547654	79971318	80164144	18347
42045641	137615304	42027239	42177711	18402
88017299	137620319	86288277	88035924	18625
32457979	137660465	31804078	32476647	18668
140043964	137669617	138858266	140062706	18742
47143126	137696427	47124247	47464684	18879
31749879	137743289	31730823	31804078	19056
18591265	137765593	18473383	18610450	19185
18454116	137790796	17323115	18473383	19267
18454116	137798213	17323115	18473383	19267
32501014	137816901	32481739	32551375	19275
125139092	137825624	125119775	125507960	19317
146853447	137876544	146834081	147231736	19366
29986588	137899955	29967166	30068289	19422
31750497	137918094	31730823	31804078	19674
136250216	137945546	136230487	136884727	19729
27927691	138057018	27865296	27947423	19732
138508269	138528110	138057018	138528110	19841
138508268	138761398	138057018	138528110	19842
66116198	138826561	65905895	66136053	19855
31222552	138858266	31202646	31308188	19906
26109695	140062706	24432292	26129676	19981
134852668	141576655	134832629	135805032	20039
113492325	141855670	113472241	114877999	20084
134852724	142148266	134832629	135805032	20095
169222529	142662868	167658036	169242627	20098
157114163	142662869	157094042	157152118	20121
33687099	143045571	33666925	33757226	20174
151602820	143049181	151582552	154258575	20268
53454864	143313313	53434590	53778972	20274
33687235	143486880	33666925	33757226	20310
53942601	146366112	53778972	53962925	20324
47485168	146395146	47464684	47775609	20484
21025665	146544473	20983967	21046165	20500
17191159	146568569	16890653	17211700	20541
109883027	146834081	106976159	109903722	20695
27926642	147231736	27865296	27947423	20781
30860101	147357577	30839310	31197633	20791
53367012	147455189	53298270	53387818	20806
9493134	149820808	9371780	9513951	20817
169459226	149821174	169438409	170225398	20817
[truncated: 4,010 more rows]

## Sheet: chr6 vs allEBV
Chr	Pos	chr	Bruce	GC	chr	pos	BL Break SV		BrC breakpoint	BRC vs GC	BRC vs BL	BRC vs NPC
[truncated: 4,361 more rows]

[truncated: 21 more sheets: chr7, chr8 , chr8brc vs allEBV, chr9, chr10, chr11, chr11brcvsAllEBV, chr12, chr13, chr13copy, chr14, chr15, chr16, chr17, chr17BRCvsAllEBV, chr18, chr19 , chr20, chr21, chr22 …]
